# Supplementary material for: High-Throughput Quantitative Proteomic Analysis of Dengue Virus Type 2 Infected A549 Cells
Source: PLoS One. 2014 Mar 26;9(3):e93305. doi: 10.1371/journal.pone.0093305 (PMC3966871; doi:10.1371/journal.pone.0093305)
Supplement: Table S1 — List of the proteins identified and quantified by SILAC LC-MS/MS in cytoplasmic and nuclear fractions from DENV-2 infected A549 cells. (XLS) [file pone.0093305.s001.xls]

## Sheet: proteins - cytoplasmic fraction
Gene Name/s	Uniprot	Protein Name	DV2/Mock	Peps	SC [%]	PEP	Function
ERC1	Q8IUD2	ELKS/Rab6-interacting/CAST family member 1	0.0964063	4	4.2	4.0109e-20	Regulatory subunit of the IKK complex. Probably recruits IkappaBalpha/NFKBIA to the complex. May be involved in the organization of the cytomatrix at the nerve terminals active zone (CAZ) which regulates neurotransmitter release. May be involved in vesicle trafficking at the CAZ. May be involved in Rab-6 regulated endosomes to Golgi transport.
KRT6B	P04259	Keratin, type II cytoskeletal 6B	0.105147	8	22.9	5.1153e-104	Structural constituent of cytoskeleton
MOGS	Q13724	Mannosyl-oligosaccharide glucosidase	0.162575	11	14.9	2.3849e-17	Cleaves the distal alpha 1,2-linked glucose residue from the Glc(3)Man(9)GlcNAc(2) oligosaccharide precursor in a highly specific manner.
BCAM	P50895	Basal cell adhesion molecule	0.188221	4	7	2.7519e-14	Laminin alpha-5 receptor. May mediate intracellular signaling.
DDX3Y	O15523	ATP-dependent RNA helicase	0.198861	2	29.7	1.5187e-206	Probable ATP-dependent RNA helicase. May play a role in spermatogenesis.
MMADHC	Q9H3L0	Methylmalonic aciduria and homocystinuria type D protein, mitochondrial	0.203751	2	6.7	0.0019913	Involved in cobalamin metabolism.
MORF4L1	Q9UBU8	Mortality factor 4-like protein 1	0.235965	4	15.2	0.00016367	Component of the NuA4 histone acetyltransferase (HAT) complex which is involved in transcriptional activation of select genes principally by acetylation of nucleosomal histones H4 and H2A. This modification may both alter nucleosome - DNA interactions and promote interaction of the modified histones with other proteins which positively regulate transcription. This complex may be required for the …
AURKB	Q96GD4	Aurora kinase B	0.246446	2	8.1	0.0048628	Serine/threonine-protein kinase component of the chromosomal passenger complex (CPC), a complex that acts as a key regulator of mitosis. The CPC complex has essential functions at the centromere in ensuring correct chromosome alignment and segregation and is required for chromatin-induced microtubule stabilization and spindle assembly. Involved in the bipolar attachment of spindle microtubules to…
DKFZp781G1976	Q5H9Q2	Putative uncharacterized protein DKFZp781G1976	0.255057	2	43.9	2.7178e-08	Unknown
LAMC1	P11047	Laminin subunit gamma-1	0.304831	2	2.1	1.9524e-11	Binding to cells via a high affinity receptor, laminin is thought to mediate the attachment, migration and organization of cells into tissues during embryonic development by interacting with other extracellular matrix components.
NUCB1	Q02818	Nucleobindin-1	0.316027	2	4.6	7.1505e-22	Major calcium-binding protein of the Golgi. May have a role in calcium homeostasis (By similarity).
CHCHD2	Q9Y6H1	Coiled-coil-helix-coiled-coil-helix domain-containing protein 2, mitochondrial	0.317588	2	25.2	2.1074e-07	Mitochondrial protein
NDUFS5	O43920	NADH dehydrogenase [ubiquinone] iron-sulfur protein 5	0.320727	2	23.6	3.2231e-09	Accessory subunit of the mitochondrial membrane respiratory chain NADH dehydrogenase (Complex I), that is believed not to be involved in catalysis.
CLU	P10909	Clusterin	0.321	4	3.4	4.314e-08	Isoform 1 functions as extracellular chaperone that prevents aggregation of nonnative proteins. Prevents stress-induced aggregation of blood plasma proteins. Inhibits formation of amyloid fibrils by APP, APOC2, B2M, CALCA, CSN3, SNCA and aggregation-prone LYZ variants (in vitro). Does not require ATP. Maintains partially unfolded proteins in a state appropriate for subsequent refolding by other c…
ECT2	Q9H8V3	Protein ECT2	0.330535	5	5.9	1.4283e-07	Guanine nucleotide exchange factor (GEF) that catalyzes the exchange of GDP for GTP. Promotes guanine nucleotide exchange on the Rho family members of small GTPases, like RHOA, RHOC, RAC1 and CDC42. Required for signal transduction pathways involved in the regulation of cytokinesis. Component of the centralspindlin complex that serves as a microtubule-dependent and Rho-mediated signaling required…
MGRN1	O60291	E3 ubiquitin-protein ligase MGRN1	0.334827	2	4.5	1.0899e-10	E3 ubiquitin-protein ligase. Mediates monoubiquitination at multiple sites of TSG101 in the presence of UBE2D1, but not of UBE2G1, nor UBE2H. Plays a role in the regulation of endosome-to-lysosome trafficking. Impairs MC1R- and MC4R-signaling by competing with GNAS-binding to MCRs and inhibiting agonist-induced cAMP production. Does not inhibit ADRB2-signaling. Does not promote MC1R ubiquitinatio…
PSAP	P07602	Proactivator polypeptide	0.335192	10	14.1	1.245e-17	Saposin-D is a specific sphingomyelin phosphodiesterase activator (EC 3.1.4.12).
APP	P05067	Amyloid beta A4 protein	0.348752	3	3.6	4.3067e-13	N-APP binds TNFRSF21 triggering caspase activation and degeneration of both neuronal cell bodies (via caspase-3) and axons (via caspase-6).
GRAMD1A	Q96CP6	GRAM domain-containing protein 1A	0.363553	3	5.2	1.7412e-05	Single-pass membrane protein
SCD	O00767	Acyl-CoA desaturase	0.364793	4	5.3	2.2223e-05	Terminal component of the liver microsomal stearyl-CoA desaturase system, that utilizes O(2) and electrons from reduced cytochrome b5 to catalyze the insertion of a double bond into a spectrum of fatty acyl-CoA substrates including palmitoyl-CoA and stearoyl-CoA.
NRCAM	Q92823	Neuronal cell adhesion molecule	0.366209	5	3.4	1.7327e-18	Cell adhesion, ankyrin-binding protein involved in neuron-neuron adhesion. May play a role in the molecular assembly of the nodes of Ranvier (By similarity).
P4HA2	O15460	Prolyl 4-hydroxylase subunit alpha-2	0.367304	5	10.1	2.554e-09	Catalyzes the post-translational formation of 4-hydroxyproline in -Xaa-Pro-Gly- sequences in collagens and other proteins.
PEG10	Q86TG7	Retrotransposon-derived protein PEG10	0.368034	4	7	3.2484e-11	Prevents apoptosis in hepatocellular carcinoma (HCC) cells through interaction with SIAH1, a mediator of apoptosis. May also have a role in cell growth promotion and hepatoma formation. Inhibits the TGF-beta signaling by interacting with the TGF-beta receptor ALK1. When overexpressed, induces the formation of cellular extension, such as filipodia in association with ALK1. Involved at the immediat…
CDK4	P11802	Cyclin-dependent kinase 4	0.369406	2	10.9	2.0996e-06	Ser/Thr-kinase component of cyclin D-CDK4 (DC) complexes that phosphorylate and inhibit members of the retinoblastoma (RB) protein family including RB1 and regulate the cell-cycle during G(1)/S transition. Phosphorylation of RB1 allows dissociation of the transcription factor E2F from the RB/E2F complexes and the subsequent transcription of E2F target genes which are responsible for the progressi…
TOP2A	P11388	DNA topoisomerase 2-alpha	0.374485	15	11.4	2.7387e-74	Control of topological states of DNA by transient breakage and subsequent rejoining of DNA strands. Topoisomerase II makes double-strand breaks.
CNTN1	Q12860	Contactin-1	0.399898	10	9.6	1.3614e-31	Contactins mediate cell surface interactions during nervous system development. Involved in the formation of paranodal axo-glial junctions in myelinated peripheral nerves and in the signaling between axons and myelinating glial cells via its association with CNTNAP1. Participates in oligodendrocytes generation by acting as a ligand of NOTCH1. Its association with NOTCH1 promotes NOTCH1 activation…
AXL	P30530	Tyrosine-protein kinase receptor UFO	0.406699	3	3.2	1.6197e-06	Receptor tyrosine kinase that transduces signals from the extracellular matrix into the cytoplasm by binding growth factor GAS6 and which is thus regulating many physiological processes including cell survival, cell proliferation, migration and differentiation. Ligand binding at the cell surface induces dimerization and autophosphorylation of AXL. Following activation by ligand, ALX binds and ind…
SPINT2	O43291	Kunitz-type protease inhibitor 2	0.407	4	5.6	7.73e-05	Inhibitor of HGF activator. Also inhibits plasmin, plasma and tissue kallikrein, and factor XIa.
GLB1	P16278	Beta-galactosidase	0.409458	2	3.7	0.00013936	Isoform 2 has no beta-galactosidase catalytic activity, but plays functional roles in the formation of extracellular elastic fibers (elastogenesis) and in the development of connective tissue. Seems to be identical to the elastin-binding protein (EBP), a major component of the non-integrin cell surface receptor expressed on fibroblasts, smooth muscle cells, chondroblasts, leukocytes, and certain …
NRP1	O14786	Neuropilin-1	0.410947	4	3.1	4.1373e-15	The soluble isoform 2 binds VEGF-165 and appears to inhibit its binding to cells. It may also induce apoptosis by sequestering VEGF-165. May bind as well various members of the semaphorin family. Its expression has an averse effect on blood vessel number and integrity.
NUP210	Q8TEM1	Nuclear pore membrane glycoprotein 210	0.415107	2	1.1	0.00053023	Nucleoporin essential for nuclear pore assembly and fusion, nuclear pore spacing, as well as structural integrity.
ATP6AP2	O75787	Renin receptor	0.418	3	3.1	0.00061049	Functions as a renin and prorenin cellular receptor. May mediate renin-dependent cellular responses by activating ERK1 and ERK2. By increasing the catalytic efficiency of renin in AGT/angiotensinogen conversion to angiotensin I, it may also play a role in the renin-angiotensin system (RAS).
ASPH	Q12797	Aspartyl/asparaginyl beta-hydroxylase	0.422084	28	19.7	2.4967e-121	Isoform 8: membrane-bound Ca(2+)-sensing protein, which is a structural component of the ER-plasma membrane junctions. Isoform 8 regulates the activity of Ca(+2) released-activated Ca(+2) (CRAC) channels in T-cells.
TGFBI	Q15582	Transforming growth factor-beta-induced protein ig-h3	0.427718	4	7.8	1.3589e-09	Binds to type I, II, and IV collagens. This adhesion protein may play an important role in cell-collagen interactions. In cartilage, may be involved in endochondral bone formation.
TMTC3	Q6ZXV5	Transmembrane and TPR repeat-containing protein 3	0.430769	2	1.9	0.00089412	Multi-pass membrane protein.
HSPD1	B9VP24	60 kDa chaperonin	0.436009	2	7.6	0.00025603	ATP-binding
GOLM1	Q8NBJ4	Golgi membrane protein 1	0.444241	3	8	1.5653e-07	Cellular response protein to viral infection.
LMNB1	P20700	Lamin-B1	0.445657	3	6.5	2.3287e-32	Lamins are components of the nuclear lamina, a fibrous layer on the nucleoplasmic side of the inner nuclear membrane, which is thought to provide a framework for the nuclear envelope and may also interact with chromatin.
DLGAP5	Q15398	Disks large-associated protein 5	0.450197	4	7.2	6.294e-09	Potential cell cycle regulator that may play a role in carcinogenesis of cancer cells. Mitotic phosphoprotein regulated by the ubiquitin-proteasome pathway. Key regulator of adherens junction integrity and differentiation that may be involved in CDH1-mediated adhesion and signaling in epithelial cells.
RACGAP1	Q9H0H5	Rac GTPase-activating protein 1	0.452941	2	5.1	1.6773e-07	Component of the centralspindlin complex that serves as a microtubule-dependent and Rho-mediated signaling required for the myosin contractile ring formation during the cell cycle cytokinesis. Plays key roles in controlling cell growth and differentiation of hematopoietic cells through mechanisms other than regulating Rac GTPase activity. Also involved in the regulation of growth-related processe…
ANLN	Q9NQW6	Actin-binding protein anillin	0.460268	2	2.1	2.6426e-06	Required for cytokinesis. Essential for the structural integrity of the cleavage furrow and for completion of cleavage furrow ingression.
CPSF2	Q9P2I0	Cleavage and polyadenylation specificity factor subunit 2	0.461	4	2.7	0.00038098	Component of the cleavage and polyadenylation specificity factor (CPSF) complex that play a key role in pre-mRNA 3'-end formation, recognizing the AAUAAA signal sequence and interacting with poly(A) polymerase and other factors to bring about cleavage and poly(A) addition. Involved in the histone 3' end pre-mRNA processing.
NDUFB11	Q9NX14	NADH dehydrogenase [ubiquinone] 1 beta subcomplex subunit 11, mitochondrial	0.463304	2	24.5	8.1945e-20	Accessory subunit of the mitochondrial membrane respiratory chain NADH dehydrogenase (Complex I), that is believed not to be involved in catalysis. Complex I functions in the transfer of electrons from NADH to the respiratory chain. The immediate electron acceptor for the enzyme is believed to be ubiquinone.
DNAJB12	Q9NXW2	DnaJ homolog subfamily B member 12	0.464793	2	6.4	1.8677e-05	Single-pass membrane protein
LONP2	Q86WA8	Lon protease homolog 2, peroxisomal	0.467873	2	1.4	0.026735	ATP-dependent serine protease that mediates the selective degradation of misfolded and unassembled polypeptides in the peroxisomal matrix. Necessary for type 2 peroxisome targeting signal (PTS2)-containing protein processing and facilitates peroxisome matrix protein import (By similarity). May indirectly regulate peroxisomal fatty acid beta-oxidation through degradation of the self-processed form…
TMEM165	Q9HC07	Transmembrane protein 165	0.471	2	6.2	0.013526	May function as a calcium/proton transporter involved in calcium and in lysosomal pH homeostasis. Therefore, it may play an indirect role in protein glycosylation.
CASKIN2	Q8WXE0	Caskin-2	0.476499	3	3.4	1.9819e-07	Unknown
BAIAP2	Q9UQB8	Brain-specific angiogenesis inhibitor 1-associated protein 2	0.476967	3	8.3	0.00051191	Adapter protein that links membrane-bound small G-proteins to cytoplasmic effector proteins. Necessary for CDC42-mediated reorganization of the actin cytoskeleton and for RAC1-mediated membrane ruffling. Involved in the regulation of the actin cytoskeleton by WASF family members and the Arp2/3 complex. Plays a role in neurite growth. Acts syngeristically with ENAH to promote filipodia formation. …
VMA21	Q3ZAQ7	Vacuolar ATPase assembly integral membrane protein VMA21	0.4819	2	21.8	0.00065689	Required for the assembly of the V0 complex of the vacuolar ATPase (V-ATPase) in the endoplasmic reticulum.
PRAF2	O60831	PRA1 family protein 2	0.482922	3	12.4	7.0266e-14	May be involved in ER/Golgi transport and vesicular traffic. Plays a proapoptic role in cerulenin-induced neuroblastoma apoptosis.
C1GALT1C1	Q96EU7	C1GALT1-specific chaperone 1	0.48479	2	3.5	0.0026781	Probable chaperone required for the generation of 1 O-glycan Gal-beta1-3GalNAc-alpha1-Ser/Thr (T antigen), which is a precursor for many extended O-glycans in glycoproteins. Probably acts as a specific molecular chaperone assisting the folding/stability of core 1 beta-3-galactosyltransferase (C1GALT1).
FADS1	O60427	Fatty acid desaturase 1	0.490906	2	7.4	7.0776e-07	Component of a lipid metabolic pathway that catalyzes biosynthesis of highly unsaturated fatty acids (HUFA) from precursor essential polyunsaturated fatty acids (PUFA) linoleic acid (LA) (18:2n-6) and alpha-linolenic acid (ALA) (18:3n-3). Catalyzes the desaturation of dihomo-gamma-linoleic acid (DHGLA) (20:3n-6) and eicosatetraenoic acid (20:4n-3) to generate arachidonic acid (AA) (20:4n-6) and e…
THNSL1	Q8IYQ7	Threonine synthase-like 1	0.498	2	4.4	1.3641e-09	Unknown
FADS2	O95864	Fatty acid desaturase 2	0.501576	3	9.9	5.4245e-05	Component of a lipid metabolic pathway that catalyzes biosynthesis of highly unsaturated fatty acids (HUFA) from precursor essential polyunsaturated fatty acids (PUFA) linoleic acid (LA) (18:2n-6) and alpha-linolenic acid (ALA) (18:3n-3). Catalyzes the first and rate limiting step in this pathway which is the desaturation of LA (18:2n-6) and ALA (18:3n-3) into gamma-linoleic acid (GLA) (18:3n-6) …
SLMAP	Q14BN4	Sarcolemmal membrane-associated protein	0.502175	2	2.5	0.029655	May play a role during myoblast fusion (By similarity).
AGFG2	O95081	Arf-GAP domain and FG repeat-containing protein 2	0.503547	2	9.6	0.012043	Has ARF GTPase activator activity and binds zinc.
UBE2S	Q16763	Ubiquitin-conjugating enzyme E2 S	0.504218	6	42.8	7.5485e-68	Accepts ubiquitin from the E1 complex and catalyzes its covalent attachment to other proteins. Catalyzes 'Lys-11'-linked polyubiquitination. Acts as an essential factor of the anaphase promoting complex/cyclosome (APC/C), a cell cycle-regulated ubiquitin ligase that controls progression through mitosis. Acts by specifically elongating 'Lys-11'-linked polyubiquitin chains initiated by the E2 enzym…
ATP6AP1	Q15904	V-type proton ATPase subunit S1	0.509137	3	9.1	8.7413e-08	Vacuolar ATPase is responsible for acidifying a variety of intracellular compartments in eukaryotic cells (By similarity).
EFR3A	Q14156	Protein EFR3 homolog A	0.509677	3	3	1.3634e-07	Unknown
UBTF	P17480	Nucleolar transcription factor 1	0.510582	2	3.4	0.0051601	Recognizes the ribosomal RNA gene promoter and activates transcription mediated by RNA polymerase I through cooperative interactions with the transcription factor SL1/TIF-IB complex. It binds specifically to the upstream control element.
UBE2T	Q9NPD8	Ubiquitin-conjugating enzyme E2 T	0.516041	3	14.2	9.5318e-28	Accepts ubiquitin from the E1 complex and catalyzes its covalent attachment to other proteins. Catalyzes monoubiquitination. Involved in mitomycin-C (MMC)-induced DNA repair: acts as a specific E2 ubiquitin-conjugating enzyme for the Fanconi anemia complex by associating with E3 ubiquitin-protein ligase FANCL and catalyzing monoubiquitination of FANCD2, a key step in the DNA damage pathway. Also …
TACC3	Q9Y6A5	Transforming acidic coiled-coil-containing protein 3	0.52312	3	7.4	4.702e-33	Plays a role in the microtubule-dependent coupling of the nucleus and the centrosome. Involved in the processes that regulate centrosome-mediated interkinetic nuclear migration (INM) of neural progenitors (By similarity). May be involved in the control of cell growth and differentiation. May contribute to cancer.
CHID1	Q9BWS9	Chitinase domain-containing protein 1	0.524244	4	12.6	1.9439e-15	Saccharide- and LPS-binding protein with possible roles in pathogen sensing and endotoxin neutralization. Ligand-binding specificity relates to the length of the oligosaccharides, with preference for chitotetraose (in vitro).
TMEM97	Q5BJF2	Transmembrane protein 97	0.524507	2	8.5	7.5527e-11	Plays a role as a regulator of cellular cholesterol homeostasis.
RANBP2	P49792	E3 SUMO-protein ligase RanBP2	0.525339	5	2.2	2.1281e-08	E3 SUMO-protein ligase which facilitates SUMO1 and SUMO2 conjugation by UBE2I. Involved in transport factor (Ran-GTP, karyopherin)-mediated protein import via the F-G repeat-containing domain which acts as a docking site for substrates. Could also have isomerase or chaperone activity and may bind RNA or DNA. Component of the nuclear export pathway. Specific docking site for the nuclear export fac…
MPC2	O95563	Mitochondrial pyruvate carrier 2	0.534301	2	17.3	3.5843e-06	Mediates the uptake of pyruvate into mitochondria.
TK1	P04183	Thymidine kinase, cytosolic	0.537162	6	33.3	2.5628e-35	ATP + thymidine = ADP + thymidine 5'-phosphate.
HMMR	O75330	Hyaluronan mediated motility receptor	0.542577	4	6.1	3.7373e-13	Involved in cell motility. When hyaluronan binds to HMMR, the phosphorylation of a number of proteins, including PTK2/FAK1 occurs. May also be involved in cellular transformation and metastasis formation, and in regulating extracellular-regulated kinase (ERK) activity.
LIPA	P38571	Lysosomal acid lipase/cholesteryl ester hydrolase	0.542738	4	6.7	1.4281e-07	Crucial for the intracellular hydrolysis of cholesteryl esters and triglycerides that have been internalized via receptor-mediated endocytosis of lipoprotein particles. Important in mediating the effect of LDL (low density lipoprotein) uptake on suppression of hydroxymethylglutaryl-CoA reductase and activation of endogenous cellular cholesteryl ester formation.
LGALS3BP	Q08380	Galectin-3-binding protein	0.544314	2	3.9	0.011832	Promotes intergrin-mediated cell adhesion. May stimulate host defense against viruses and tumor cells.
AURKA	O14965	Aurora kinase A	0.547715	2	7.2	0.0019518	Mitotic serine/threonine kinases that contributes to the regulation of cell cycle progression.
MAVS	Q7Z434	Mitochondrial antiviral-signaling protein	0.550766	3	9.4	3.2582e-10	Required for innate immune defense against viruses. Acts downstream of DDX58/RIG-I and IFIH1/MDA5, which detect intracellular dsRNA produced during viral replication, to coordinate pathways leading to the activation of NF-kappa-B, IRF3 and IRF7, and to the subsequent induction of antiviral cytokines such as IFN-beta and RANTES (CCL5). Peroxisomal and mitochondrial MAVS act sequentially to create …
MET	P08581	Hepatocyte growth factor receptor	0.551102	5	4.8	2.1743e-10	Acts as a receptor for Listeria internalin inlB, mediating entry of the pathogen into cells.
RRM2	P31350	Ribonucleoside-diphosphate reductase subunit M2	0.556108	2	6.2	5.6666e-19	Provides the precursors necessary for DNA synthesis. Catalyzes the biosynthesis of deoxyribonucleotides from the corresponding ribonucleotides. Inhibits Wnt signaling.
ITGB5	P18084	Integrin beta-5	0.556152	3	3.3	1.1682e-117	Integrin alpha-V/beta-5 is a receptor for fibronectin. It recognizes the sequence R-G-D in its ligand.
ACOX1	Q15067	Peroxisomal acyl-coenzyme A oxidase 1	0.556181	3	7	1.1348e-33	Catalyzes the desaturation of acyl-CoAs to 2-trans-enoyl-CoAs. Isoform 1 shows highest activity against medium-chain fatty acyl-CoAs and activity decreases with increasing chain length. Isoform 2 is active against a much broader range of substrates and shows activity towards very long-chain acyl-CoAs. Isoform 2 is twice as active as isoform 1 against 16-hydroxy-palmitoyl-CoA and is 25% more activ…
KPNA2	P52292	Importin subunit alpha-2	0.558341	23	39.7	0	Functions in nuclear protein import as an adapter protein for nuclear receptor KPNB1. Binds specifically and directly to substrates containing either a simple or bipartite NLS motif. Docking of the importin/substrate complex to the nuclear pore complex (NPC) is mediated by KPNB1 through binding to nucleoporin FxFG repeats and the complex is subsequently translocated through the pore by an energy …
PEX19	P40855	Peroxisomal biogenesis factor 19	0.558546	3	16.1	2.1495e-15	Necessary for early peroxisomal biogenesis. Acts both as a cytosolic chaperone and as an import receptor for peroxisomal membrane proteins (PMPs). Binds and stabilizes newly synthesized PMPs in the cytoplasm by interacting with their hydrophobic membrane-spanning domains, and targets them to the peroxisome membrane by binding to the integral membrane protein PEX3. Excludes CDKN2A from the nucleus…
PTPRF	P10586	Receptor-type tyrosine-protein phosphatase F	0.560662	4	2.5	6.9721e-15	The first PTPase domain has enzymatic activity, while the second one seems to affect the substrate specificity of the first one.
CCDC134	Q9H6E4	Coiled-coil domain-containing protein 134	0.561086	2	19.2	1.6424e-06	Unknown
UBE2C	O00762	Ubiquitin-conjugating enzyme E2 C	0.56148	5	28.5	1.4622e-26	Accepts ubiquitin from the E1 complex and catalyzes its covalent attachment to other proteins. In vitro catalyzes 'Lys-11'- and 'Lys-48'-linked polyubiquitination. Acts as an essential factor of the anaphase promoting complex/cyclosome (APC/C), a cell cycle-regulated ubiquitin ligase that controls progression through mitosis. Acts by initiating 'Lys-11'-linked polyubiquitin chains on APC/C substr…
SHKBP1	Q8TBC3	SH3KBP1-binding protein 1	0.562896	2	4	2.3295e-07	Unknown
GTF2I	P78347	General transcription factor II-I	0.567815	10	10	3.0129e-20	Interacts with the basal transcription machinery by coordinating the formation of a multiprotein complex at the C-FOS promoter, and linking specific signal responsive activator complexes. Promotes the formation of stable high-order complexes of SRF and PHOX1 and interacts cooperatively with PHOX1 to promote serum-inducible transcription of a reporter gene deriven by the C-FOS serum response eleme…
C12orf57	Q99622	Protein C10	0.571843	3	34.9	5.686e-20	Unknown
TAOK2	Q9UL54	Serine/threonine-protein kinase TAO2	0.57196	4	5.3	6.8231e-14	Serine/threonine-protein kinase involved in different processes such as membrane blebbing and apoptotic bodies formation DNA damage response and MAPK14/p38 MAPK stress-activated MAPK cascade. Phosphorylates itself, MBP, activated MAPK8, MAP2K3, MAP2K6 and tubulins. Activates the MAPK14/p38 MAPK signaling pathway through the specific activation and phosphorylation of the upstream MAP2K3 and MAP2K6…
ITFG3	Q9H0X4	Protein ITFG3	0.573186	2	4	0.0010257	Single-pass type II membrane protein
RAB11A	B4DQU5	cDNA FLJ57160, highly similar to Ras-related protein Rab-11A	0.57323	6	43.2	2.2795e-55	Unknown
PMF1	Q6P1K2	Polyamine-modulated factor 1	0.57539	2	10.6	1.4287e-06	Part of the MIS12 complex which is required for normal chromosome alignment and segregation and kinetochore formation during mitosis. May act as a cotranscription partner of NFE2L2 involved in regulation of polyamine-induced transcription of SSAT.
CTSB	P07858	Cathepsin B	0.576018	11	20.6	1.1635e-75	Thiol protease which is believed to participate in intracellular degradation and turnover of proteins. Has also been implicated in tumor invasion and metastasis.
ITGB4	P16144	Integrin beta-4	0.576762	6	3.3	6.1133e-46	Integrin alpha-6/beta-4 is a receptor for laminin. Plays a critical structural role in the hemidesmosome of epithelial cells. Is required for the regulation of keratinocyte polarity and motility.
MFN1	Q8IWA4	Mitofusin-1	0.576864	2	2.7	0.025642	Essential transmembrane GTPase, which mediates mitochondrial fusion. Fusion of mitochondria occurs in many cell types and constitutes an important step in mitochondria morphology, which is balanced between fusion and fission. MFN1 acts independently of the cytoskeleton. Overexpression induces the formation of mitochondrial networks.
KCTD1	Q719H9	BTB/POZ domain-containing protein KCTD1	0.577915	2	1.6	5.9832e-05	May repress the transcriptional activity of AP-2 family members, including TFAP2A, TFAP2B and TFAP2C to various extent.
ATP1B3	P54709	Sodium/potassium-transporting ATPase subunit beta-3	0.578309	4	21.9	1.3413e-12	This is the non-catalytic component of the active enzyme, which catalyzes the hydrolysis of ATP coupled with the exchange of Na(+) and K(+) ions across the plasma membrane. The exact function of the beta-3 subunit is not known.
GNPAT	O15228	Dihydroxyacetone phosphate acyltransferase	0.582732	2	4.4	3.6005e-05	Phospholipid biosynthetic process
SDF2	Q99470	Stromal cell-derived factor 2	0.582907	4	13.7	3.2138e-15	Dolichyl-phosphate-mannose-protein mannosyltransferase activity
PLOD2	O00469	Procollagen-lysine,2-oxoglutarate 5-dioxygenase 2	0.583579	17	28.1	1.0841e-86	Forms hydroxylysine residues in -Xaa-Lys-Gly- sequences in collagens. These hydroxylysines serve as sites of attachment for carbohydrate units and are essential for the stability of the intermolecular collagen cross-links.
RBM28	Q9NW13	RNA-binding protein 28	0.583593	2	3.7	1.7299e-19	Nucleolar component of the spliceosomal ribonucleoprotein complexes.
SPTLC1	O15269	Serine palmitoyltransferase 1	0.583871	5	13.3	3.3198e-42	Serine palmitoyltransferase (SPT). The heterodimer formed with SPTLC2 or SPTLC3 constitutes the catalytic core. The composition of the serine palmitoyltransferase (SPT) complex determines the substrate preference. The SPTLC1-SPTLC2-SPTSSA complex shows a strong preference for C16-CoA substrate, while the SPTLC1-SPTLC3-SPTSSA isozyme uses both C14-CoA and C16-CoA as substrates, with a slight prefe…
RABAC1	Q9UI14	Prenylated Rab acceptor protein 1	0.584557	2	15.7	1.6549e-16	General Rab protein regulator required for vesicle formation from the Golgi complex. May control vesicle docking and fusion by mediating the action of Rab GTPases to the SNARE complexes. In addition it inhibits the removal of Rab GTPases from the membrane by GDI (By similarity).
CRTAP	O75718	Cartilage-associated protein	0.585199	2	5.7	1.6021e-05	Necessary for efficient 3-hydroxylation of fibrillar collagen prolyl residues.
IREB2	P48200	Iron-responsive element-binding protein 2	0.585797	10	10.5	7.9023e-28	RNA-binding protein that binds to iron-responsive elements (IRES), which are stem-loop structures found in the 5'-UTR of ferritin, and delta aminolevulinic acid synthase mRNAs, and in the 3'-UTR of transferrin receptor mRNA. Binding to the IRE element in ferritin results in the repression of its mRNA translation. Binding of the protein to the transferrin receptor mRNA inhibits the degradation of …
FBXO7	Q9Y3I1	F-box only protein 7	0.588614	2	5.7	2.3849e-10	Substrate recognition component of a (SKP1-CUL1-F-box protein) E3 ubiquitin-protein ligase complex which mediates the ubiquitination and subsequent proteasomal degradation of target proteins. Recognizes BIRC2 and DLGAP5.
DKC1	O60832	H/ACA ribonucleoprotein complex subunit 4	0.590103	2	4.1	1.088e-11	Isoform 3: Promotes cell to cell and cell to substratum adhesion, increases the cell proliferation rate and leads to cytokeratin hyper-expression (when overexpressed in HeLa cells).
FDFT1	P37268	Squalene synthase	0.591811	4	11.5	3.5444e-35	Terpene metabolism; lanosterol biosynthesis; lanosterol from farnesyl diphosphate: step 1/3.
USP28	Q96RU2	Ubiquitin carboxyl-terminal hydrolase 28	0.592789	2	2.6	0.00069511	Deubiquitinase involved in DNA damage response checkpoint and MYC proto-oncogene stability. Involved in DNA damage induced apoptosis by specifically deubiquitinating proteins of the DNA damage pathway such as CLSPN. Also involved in G2 DNA damage checkpoint, by deubiquitinating CLSPN, and preventing its degradation by the anaphase promoting complex/cyclosome (APC/C). In contrast, it does not deub…
TOR1B	O14657	Torsin-1B	0.595431	11	25.3	8.9509e-55	May serve as a molecular chaperone assisting in the proper folding of secreted and/or membrane proteins (By similarity).
C6orf120	Q7Z4R8	UPF0669 protein C6orf120	0.595519	2	25.1	7.2943e-22	May be involved in induction of apoptosis in CD4(+) T-cells, but not CD8(+) T-cells or hepatocytes.
TTK	P33981	Dual specificity protein kinase TTK	0.596132	2	5.6	1.4004e-32	Phosphorylates proteins on serine, threonine, and tyrosine. Probably associated with cell proliferation. Essential for chromosome alignment by enhancing AURKB activity (via direct CDCA8 phosphorylation) at the centromere, and for the mitotic checkpoint.
PCCB	E7EX59	cDNA FLJ54352, highly similar to Propionyl-CoA carboxylase beta chain	0.596628	2	4.9	0.0001927	Unknown
DSP	P15924	Desmoplakin	0.59835	5	1.7	1.7795e-51	Major high molecular weight protein of desmosomes. Involved in the organization of the desmosomal cadherin-plakoglobin complexes into discrete plasma membrane domains and in the anchoring of intermediate filaments to the desmosomes.
FKBP10	Q96AY3	Peptidyl-prolyl cis-trans isomerase FKBP10	0.605882	6	9.1	6.7791e-43	PPIases accelerate the folding of proteins during protein synthesis.
CTSD	P07339	Cathepsin D	0.606495	29	32.5	2.5367e-52	Acid protease active in intracellular protein breakdown. Involved in the pathogenesis of several diseases such as breast cancer and possibly Alzheimer disease.
ZFAND6	Q6FIF0	AN1-type zinc finger protein 6	0.608188	2	17.8	1.1096e-09	Involved in regulation of TNF-alpha induced NF-kappa-B activation and apoptosis. Involved in modulation of 'Lys-48'-linked polyubiquitination status of TRAF2 and decreases association of TRAF2 with RIPK1. Required for PTS1 target sequence-dependent protein import into peroxisomes and PEX5 stability; may cooperate with PEX6. In vitro involved in PEX5 export from the cytosol to peroxisomes (By simi…
CDC123	O75794	Cell division cycle protein 123 homolog	0.608611	6	14.3	2.6735e-32	Required for S phase entry of the cell cycle (By similarity).
MINPP1	Q9UNW1	Multiple inositol polyphosphate phosphatase 1	0.608787	3	5.3	0.00061003	Acts as a phosphoinositide 5- and phosphoinositide 6-phosphatase and regulates cellular levels of inositol pentakisphosphate (InsP5) and inositol hexakisphosphate (InsP6). Also acts as a 2,3-bisphosphoglycerate 3-phosphatase, by mediating the dephosphorylation of 2,3-bisphosphoglycerate (2,3-BPG) to produce phospho-D-glycerate without formation of 3-phosphoglycerate. May play a role in bone devel…
TMEM2	Q9UHN6	Transmembrane protein 2	0.608933	8	6.1	1.5939e-20	May be required for the heart morphogenesis (By similarity).
GPKOW	Q92917	G patch domain and KOW motifs-containing protein	0.609195	2	8.2	0.0011964	Unknown
CYP24A1	Q07973	1,25-dihydroxyvitamin D(3) 24-hydroxylase, mitochondrial	0.610071	8	14.8	6.1754e-48	Has a role in maintaining calcium homeostasis. Catalyzes the NADPH-dependent 24-hydroxylation of calcidiol (25-hydroxyvitamin D(3)) and calcitriol (1-alpha,25-dihydroxyvitamin D(3)). The enzyme can perform up to 6 rounds of hydroxylation of calcitriol leading to calcitroic acid. It also shows 23-hydroxylating activity leading to 1-alpha,25-dihydroxyvitamin D(3)-26,23-lactone as end product.
SLC12A2	P55011	Solute carrier family 12 member 2	0.610378	2	2.6	1.2332e-19	Electrically silent transporter system. Mediates sodium and chloride reabsorption. Plays a vital role in the regulation of ionic balance and cell volume.
SEC14L1	Q92503	SEC14-like protein 1	0.613487	2	3.6	0.00014527	Unknown
RRP12	Q5JTH9	RRP12-like protein	0.613516	2	2.1	2.0937e-14	Unknown
TMPO	P42166	Lamina-associated polypeptide 2, isoform alpha	0.613589	6	10.4	6.362e-22	TP and TP5 may play a role in T-cell development and function. TP5 is an immunomodulating pentapeptide.
PRPF31	Q8WWY3	U4/U6 small nuclear ribonucleoprotein Prp31	0.6141	3	8	2.0465e-06	Involved in pre-mRNA splicing. Required for U4/U6.U5 tri-snRNP formation.
RPS4Y1	P22090	40S ribosomal protein S4, Y isoform 1	0.614538	2	22.8	3.2258e-25	Ribonucleoprotein
PRC1	O43663	Protein regulator of cytokinesis 1	0.615618	2	6	1.6296e-05	Key regulator of cytokinesis that cross-links antiparrallel microtubules at an average distance of 35 nM. Essential for controlling the spatiotemporal formation of the midzone and successful cytokinesis. Required for KIF14 localization to the central spindle and midbody. Required to recruit PLK1 to the spindle. Stimulates PLK1 phosphorylation of RACGAP1 to allow recruitment of ECT2 to the central…
ENDOG	Q14249	Endonuclease G, mitochondrial	0.619544	3	12.5	4.1295e-26	Cleaves DNA at double-stranded (DG)n.(DC)n and at single-stranded (DC)n tracts. In addition to deoxyribonuclease activities, also has ribonuclease (RNase) and RNase H activities. Capable of generating the RNA primers required by DNA polymerase gamma to initiate replication of mitochondrial DNA (By similarity).
LDLR	P01130	Low-density lipoprotein receptor	0.621704	3	4.2	2.3778e-34	Binds LDL, the major cholesterol-carrying lipoprotein of plasma, and transports it into cells by endocytosis. In order to be internalized, the receptor-ligand complexes must first cluster into clathrin-coated pits. In case of HIV-1 infection, functions as a receptor for extracellular Tat in neurons, mediating its internalization in uninfected cells.
MID1IP1	Q9NPA3	Mid1-interacting protein 1	0.622069	4	35.5	1.7409e-25	Plays a role in the regulation of lipogenesis in liver. Up-regulates ACACA enzyme activity. Required for efficient lipid biosynthesis, including triacylglycerol, diacylglycerol and phospholipid. Involved in stabilization of microtubules (By similarity).
LEPREL2	Q8IVL6	Prolyl 3-hydroxylase 3	0.622142	2	3.8	0.001187	Has prolyl 3-hydroxylase activity catalyzing the post-translational formation of 3-hydroxyproline in -Xaa-Pro-Gly-sequences in collagens, especially types IV and V (By similarity).
ANKHD1	Q8IWZ3	Ankyrin repeat and KH domain-containing protein 1	0.623062	7	3.4	3.9636e-20	May play a role as a scaffolding protein that may be associated with the abnormal phenotype of leukemia cells. Isoform 2 may possess an antiapoptotic effect and protect cells during normal cell survival through its regulation of caspases.
PFKFB3	Q16875	6-phosphofructo-2-kinase/fructose-2,6-bisphosphatase 3	0.625558	3	6	3.2926e-05	Synthesis and degradation of fructose 2,6-bisphosphate.
XRCC1	P18887	DNA repair protein XRCC1	0.625718	2	4.1	0.00011513	Corrects defective DNA strand-break repair and sister chromatid exchange following treatment with ionizing radiation and alkylating agents.
WBP11	Q9Y2W2	WW domain-binding protein 11	0.625733	5	11.9	2.0509e-13	Activates pre-mRNA splicing. May inhibit PP1 phosphatase activity.
TYMS	P04818	Thymidylate synthase	0.627952	7	24	1.0969e-42	Contributes to the de novo mitochondrial thymidylate biosynthesis pathway.
HAUS1	Q96CS2	HAUS augmin-like complex subunit 1	0.628755	5	21.9	8.3828e-05	Contributes to mitotic spindle assembly, maintenance of centrosome integrity and completion of cytokinesis as part of the HAUS augmin-like complex.
MED18	Q9BUE0	Mediator of RNA polymerase II transcription subunit 18	0.629411	2	6.5	2.5888e-05	Component of the Mediator complex, a coactivator involved in the regulated transcription of nearly all RNA polymerase II-dependent genes. Mediator functions as a bridge to convey information from gene-specific regulatory proteins to the basal RNA polymerase II transcription machinery. Mediator is recruited to promoters by direct interactions with regulatory proteins and serves as a scaffold for t…
CEP55	Q53EZ4	Centrosomal protein of 55 kDa	0.630419	2	4.5	0.00088653	Plays a role in mitotic exit and cytokinesis. Not required for microtubule nucleation. Recruits PDCD6IP and TSG101 to midbody during cytokinesis.
NUP188	Q5SRE5	Nucleoporin NUP188 homolog	0.631396	4	2.9	6.9289e-34	May function as a component of the nuclear pore complex (NPC).
EPDR1	Q9UM22	Mammalian ependymin-related protein 1	0.634681	3	5.8	2.5829e-05	Unknown
PON2	Q15165	Serum paraoxonase/arylesterase 2	0.635192	11	27.7	7.3203e-53	Capable of hydrolyzing lactones and a number of aromatic carboxylic acid esters. Has antioxidant activity. Is not associated with high density lipoprotein. Prevents LDL lipid peroxidation, reverses the oxidation of mildly oxidized LDL, and inhibits the ability of MM-LDL to induce monocyte chemotaxis.
NCOA3	Q9Y6Q9	Nuclear receptor coactivator 3	0.636549	3	3.5	4.3548e-23	Nuclear receptor coactivator that directly binds nuclear receptors and stimulates the transcriptional activities in a hormone-dependent fashion. Plays a central role in creating a multisubunit coactivator complex, which probably acts via remodeling of chromatin. Involved in the coactivation of different nuclear receptors, such as for steroids (GR and ER), retinoids (RARs and RXRs), thyroid hormon…
IRF2BP2	Q7Z5L9	Interferon regulatory factor 2-binding protein 2	0.637045	3	9.7	7.8829e-27	Acts as a transcriptional corepressor in a IRF2-dependent manner; this repression is not mediated by histone deacetylase activities. Represses the NFAT1-dependent transactivation of NFAT-responsive promoters. Acts as a coactivator of VEGFA expression in cardiac and skeletal muscle.
CTSL1	P07711	Cathepsin L1	0.637074	3	8.4	7.0307e-08	Important for the overall degradation of proteins in lysosomes.
ARL6IP1	Q15041	ADP-ribosylation factor-like protein 6-interacting protein 1	0.639045	2	9.9	3.666e-05	May be involved in protein transport, membrane trafficking, or cell signaling during hematopoietic maturation.
EIF4ENIF1	Q9NRA8	Eukaryotic translation initiation factor 4E transporter	0.640651	2	3.6	0.0074916	Nucleoplasmic shuttling protein. Mediates the nuclear import of EIF4E by a piggy-back mechanism.
GGH	Q92820	Gamma-glutamyl hydrolase	0.641132	10	34.3	3.5185e-37	Hydrolyzes the polyglutamate sidechains of pteroylpolyglutamates. Progressively removes gamma-glutamyl residues from pteroylpoly-gamma-glutamate to yield pteroyl-alpha-glutamate (folic acid) and free glutamate. May play an important role in the bioavailability of dietary pteroylpolyglutamates and in the metabolism of pteroylpolyglutamates and antifolates.
ERMP1	Q7Z2K6	Endoplasmic reticulum metallopeptidase 1	0.641993	3	2.5	1.3726e-05	Within the ovary, required for the organization of somatic cells and oocytes into discrete follicular structures (By similarity).
FTSJ1	Q9UET6	Putative ribosomal RNA methyltransferase 1	0.642811	2	10.3	5.4458e-05	Methylates the 2'-O-ribose of nucleotides at positions 32 and 34 of the tRNA anticodon loop of substrate tRNAs
FCGRT	P55899	IgG receptor FcRn large subunit p51	0.642942	2	7.7	5.5687e-05	Binds to the Fc region of monomeric immunoglobulins gamma. Mediates the uptake of IgG from milk. Possible role in transfer of immunoglobulin G from mother to fetus.
ZBED1	O96006	Zinc finger BED domain-containing protein 1	0.642957	2	1.3	0.00031558	Binds to 5'-TGTCG[CT]GA[CT]A-3' DNA elements found in the promoter regions of a number of genes related to cell proliferation. Binds to the histone H1 promoter and stimulates transcription. Was first identified as gene weakly similar to Ac transposable elements, but does not code for any transposase activity.
KIF4A	O95239	Chromosome-associated kinesin KIF4A	0.643672	9	6.9	4.2282e-29	Motor protein that translocates PRC1 to the plus ends of interdigitating spindle microtubules during the metaphase to anaphase transition, an essential step for the formation of an organized central spindle midzone and midbody and for successful cytokinesis. May play a role in mitotic chromosomal positioning and bipolar spindle stabilization.
MRPL38	Q96DV4	39S ribosomal protein L38, mitochondrial	0.644957	2	12.9	2.1852e-07	Ribosomal protein
CYP51A1	Q16850	Lanosterol 14-alpha demethylase	0.645146	8	17.9	4.9103e-30	Catalyzes C14-demethylation of lanosterol; it transforms lanosterol into 4,4'-dimethyl cholesta-8,14,24-triene-3-beta-ol.
PAIP1	A6NKV8	Putative uncharacterized protein PAIP1	0.646022	3	3.8	0.0011938	Unknown
ACBD5	Q5T8D3	Acyl-CoA-binding domain-containing protein 5	0.646518	6	13.5	1.0337e-22	Binds medium- and long-chain acyl-CoA esters.
KIF23	Q02241	Kinesin-like protein KIF23	0.646591	3	1.4	3.9287e-05	Component of the centralspindlin complex that serves as a microtubule-dependent and Rho-mediated signaling required for the myosin contractile ring formation during the cell cycle cytokinesis. Essential for cytokinesis in Rho-mediated signaling. Required for the localization of ECT2 to the central spindle. Plus-end-directed motor enzyme that moves antiparallel microtubules in vitro.
FAM208B	Q5VWN6	Protein FAM208B	0.647905	2	0.4	0.027377	Unknown
ERCC1	P07992	DNA excision repair protein ERCC-1	0.648591	2	8.4	0.003544	Structure-specific DNA repair endonuclease responsible for the 5'-incision during DNA repair.
LSS	P48449	Lanosterol synthase	0.650094	6	10.4	3.5387e-14	Catalyzes the cyclization of (S)-2,3 oxidosqualene to lanosterol, a reaction that forms the sterol nucleus.
KDM5C	P41229	Lysine-specific demethylase 5C	0.651233	2	1.2	0.013878	Histone demethylase that specifically demethylates 'Lys-4' of histone H3, thereby playing a central role in histone code. Does not demethylate histone H3 'Lys-9', H3 'Lys-27', H3 'Lys-36', H3 'Lys-79' or H4 'Lys-20'. Demethylates trimethylated and dimethylated but not monomethylated H3 'Lys-4'. Participates in transcriptional repression of neuronal genes by recruiting histone deacetylases and RES…
NDUFA8	P51970	NADH dehydrogenase [ubiquinone] 1 alpha subcomplex subunit 8	0.65262	3	25.6	0.00029344	Accessory subunit of the mitochondrial membrane respiratory chain NADH dehydrogenase (Complex I), that is believed not to be involved in catalysis. Complex I functions in the transfer of electrons from NADH to the respiratory chain. The immediate electron acceptor for the enzyme is believed to be ubiquinone.
MAGED2	Q9UNF1	Melanoma-associated antigen D2	0.657407	5	8.4	4.9642e-10	Unknown
NUP107	P57740	Nuclear pore complex protein Nup107	0.658429	8	11.2	2.1137e-34	Essential component of nuclear pore complex. Required for the assembly of peripheral proteins into the nuclear pore complex.
TMX4	Q9H1E5	Thioredoxin-related transmembrane protein 4	0.65859	3	3.7	5.7119e-05	Unknown
DVL2	O14641	Segment polarity protein dishevelled homolog DVL-2	0.659684	2	5.2	3.2451e-05	Participates in Wnt signaling by binding to the cytoplasmic C-terminus of frizzled family members and transducing the Wnt signal to down-stream effectors. Promotes internalization and degradation of frizzled proteins upon Wnt signaling. Plays a role both in canonical and non-canonical Wnt signaling. Plays a role in the signal transduction pathways mediated by multiple Wnt genes (By similarity).
PNO1	Q9NRX1	RNA-binding protein PNO1	0.659845	3	13.9	6.2333e-46	RNA binding
FAM115A	Q9Y4C2	Protein FAM115A	0.660414	2	2.5	0.00071495	Unknown
RALGAPB	Q86X10	Ral GTPase-activating protein subunit beta	0.660823	3	3.9	0.00011536	Non-catalytic subunit of the heterodimeric RalGAP1 and RalGAP2 complexes which act as GTPase activators for the Ras-like small GTPases RALA and RALB (By similarity).
MAGI3	Q5TCQ9	Membrane-associated guanylate kinase, WW and PDZ domain-containing protein 3	0.66094	3	3.4	0.0010495	Acts as a scaffolding protein at cell-cell junctions, thereby regulating various cellular and signaling processes. Cooperates with PTEN to modulate the kinase activity of AKT1. Its interaction with PTPRB and tyrosine phosphorylated proteins suggests that it may link receptor tyrosine phosphatase with its substrates at the plasma membrane. In polarized epithelial cells, involved in efficient traff…
MAP2K6	P52564	Dual specificity mitogen-activated protein kinase kinase 6	0.661538	5	16.2	3.2588e-20	Dual specificity protein kinase which acts as an essential component of the MAP kinase signal transduction pathway. With MAP3K3/MKK3, catalyzes the concomitant phosphorylation of a threonine and a tyrosine residue in the MAP kinases p38 MAPK11, MAPK12, MAPK13 and MAPK14 and plays an important role in the regulation of cellular responses to cytokines and all kinds of stresses. Especially, MAP2K3/M…
AHCYL2	Q96HN2	Putative adenosylhomocysteinase 3	0.662793	2	4.9	3.2232e-05	L-homocysteine from S-adenosyl-L-homocysteine: step 1/1.
BCL2L13	Q9BXK5	Bcl-2-like protein 13	0.662852	3	9.3	5.8218e-70	May promote the activation of caspase-3 and apoptosis.
KIAA1522	Q9P206	Uncharacterized protein KIAA1522	0.663056	2	2	0.027244	Unknown
GNL3L	Q9NVN8	Guanine nucleotide-binding protein-like 3-like protein	0.663527	5	11.9	4.0869e-34	Stabilizes TERF1 telomeric association by preventing TERF1 recruitement by PML. Stabilizes TERF1 protein by preventing its ubiquitination and hence proteasomal degradation. Does so by interfering with TERF1-binding to FBXO4 E3 ubiquitin-protein ligase. Required for cell proliferation. By stabilizing TRF1 protein during mitosis, promotes metaphase-to-anaphase transition. Stabilizes MDM2 protein by…
KIF2C	Q99661	Kinesin-like protein KIF2C	0.664194	3	5.4	0.00013054	In complex with KIF18B, constitutes the major microtubule plus-end depolymerizing activity in mitotic cells. Regulates the turnover of microtubules at the kinetochore and functions in chromosome segregation during mitosis.
CLNS1A	P54105	Methylosome subunit pICln	0.664661	2	10.5	0.00021969	The interaction with Sm proteins inhibits their assembly on U RNA and interferes with snRNP biogenesis. Inhibits the binding of survival motor neuron protein (SMN) to Sm proteins. May participate in cellular volume control by activation of a swelling-induced chloride conductance pathway.
RETSAT	Q6NUM9	All-trans-retinol 13,14-reductase	0.66491	4	7	1.0154e-12	Retinol saturase carrying out the saturation of the 13-14 double bond of all-trans-retinol to produce all-trans-13,14-dihydroretinol. Has activity toward all-trans-retinol as substrate. Does not use all-trans-retinoic acid nor 9-cis, 11-cis or 13-cis-retinol isomers as substrates. May play a role in the metabolism of vitamin A (By similarity).
DLG5	Q8TDM6	Disks large homolog 5	0.665143	3	1.4	0.00088496	May play a role at the plasma membrane in the maintenance of the structure of epithelial cells and in the transmission of extracellular signals to the membrane and cytoskeleton.
CD109	Q6YHK3	CD109 antigen	0.665391	5	5.1	4.371e-45	Modulates negatively TGFB1 signaling in keratinocytes.
STIM1	Q13586	Stromal interaction molecule 1	0.66542	5	7.3	3.0072e-08	Plays a role in mediating store-operated Ca(2+) entry (SOCE), a Ca(2+) influx following depletion of intracellular Ca(2+) stores. Acts as Ca(2+) sensor in the endoplasmic reticulum via its EF-hand domain. Upon Ca(2+) depletion, translocates from the endoplasmic reticulum to the plasma membrane where it activates the Ca(2+) release-activated Ca(2+) (CRAC) channel subunit, TMEM142A/ORAI1.
RELA	Q04206	Transcription factor p65	0.665624	3	6.9	2.4857e-09	NF-kappa-B is a pleiotropic transcription factor present in almost all cell types and is the endpoint of a series of signal transduction events that are initiated by a vast array of stimuli related to many biological processes such as inflammation, immunity, differentiation, cell growth, tumorigenesis and apoptosis. NF-kappa-B is a homo- or heterodimeric complex formed by the Rel-like domain-cont…
PLOD1	Q02809	Procollagen-lysine,2-oxoglutarate 5-dioxygenase 1	0.665829	15	18.7	8.5093e-66	Forms hydroxylysine residues in -Xaa-Lys-Gly- sequences in collagens. These hydroxylysines serve as sites of attachment for carbohydrate units and are essential for the stability of the intermolecular collagen cross-links.
ITPR3	Q14573	Inositol 1,4,5-trisphosphate receptor type 3	0.665975	4	2	8.9912e-08	Receptor for inositol 1,4,5-trisphosphate, a second messenger that mediates the release of intracellular calcium.
INTS9;RC74	Q9NV88	Integrator complex subunit 9;Protein related to CPSF subunits of 74 kDa;cDNA FLJ53924, highly similar to Homo sapiens related to CPSF subunits 74 kDa (RC74), mRNA;cDNA FLJ51926, highly similar to Homo sapiens related to CPSF subunits 74 kDa (RC74), mRNA;cDNA FLJ52404, highly similar to Homo sapiens related to CPSF subunits 74 kDa (RC74), mRNA;cDNA FLJ54358, highly similar to Homo sapiens related …	0.670354	2	5	9.6357e-10
DRS1;HCA88;PECI;RP5-1013A10.1-007;HCA64	O75521	Delta(3),delta(2)-enoyl-CoA isomerase;Diazepam-binding inhibitor-related protein 1;Dodecenoyl-CoA isomerase;DRS-1;Hepatocellular carcinoma-associated antigen 88;Peroxisomal 3,2-trans-enoyl-CoA isomerase;Renal carcinoma antigen NY-REN-1;Peroxisomal D3,D2-enoyl-CoA isomerase isoform 1 variant;PECI protein;cDNA FLJ56683, highly similar to Peroxisomal 3,2-trans-enoyl-CoA isomerase (EC 5.3.3.8);Peroxi…	0.671245	3	13.7	2.1017e-12
HMOX1;HO;HO1;hCG_40033;CTA-286B10.6-002	P09601	Heme oxygenase 1;cDNA, FLJ93605, highly similar to Homo sapiens heme oxygenase (decycling) 1 (HMOX1), mRNA;Heme oxygenase (Decycling) 1;HMOX1 protein;HMOX1	0.672208	13	41.3	4.1983e-84
CC2D1A	Q6P1N0	Coiled-coil and C2 domain-containing protein 1A;Five repressor element under dual repression-binding protein 1;Putative NF-kappa-B-activating protein 023N;CC2D1A protein;cDNA FLJ13337 fis, clone OVARC1001880;Putative uncharacterized protein CC2D1A	0.672704	3	4.3	3.7552e-11
ABHD12;C20orf22;RP5-965G21.2-005	Q8N2K0	2-arachidonoylglycerol hydrolase;Abhydrolase domain-containing protein 12;Monoacylglycerol lipase ABHD12;Abhydrolase domain containing 12	0.674222	2	5.4	0.034233
MIF4GD;SLIP1	A9UHW6	MIF4G domain-containing protein;SLBP-interacting protein 1;cDNA FLJ51624, moderately similar to Rattus norvegicus MIF4G domain containing (Mif4gd), mRNA	0.674923	2	6.5	4.1422e-09
ITGA6	P23229	CD49 antigen-like family member F;Integrin alpha-6;Integrin alpha-6 heavy chain;Integrin alpha-6 light chain;VLA-6;Putative uncharacterized protein ITGA6	0.674952	7	6.8	2.5417e-35
ASPP2;BBP;TP53BP2	Q13625	Apoptosis-stimulating of p53 protein 2;Bcl2-binding protein;Renal carcinoma antigen NY-REN-51;Tumor suppressor p53-binding protein 2;cDNA FLJ61231, highly similar to Apoptosis-stimulating of p53 protein 2;TP53BP2 protein;cDNA FLJ50513, highly similar to Apoptosis-stimulating of p53 protein 2;cDNA, FLJ78915, highly similar to Apoptosis-stimulating of p53 protein 2;cDNA FLJ51856, highly similar to …	0.67539	3	5.1	1.3042e-17
ADPRT;PARP1;PPOL	P09874	NAD(+) ADP-ribosyltransferase 1;Poly [ADP-ribose] polymerase 1;Poly[ADP-ribose] synthase 1;cDNA, FLJ92658, highly similar to Homo sapiens poly (ADP-ribose) polymerase family, member 1 (PARP1), mRNA;cDNA FLJ53442, highly similar to Poly (ADP-ribose) polymerase 1 (EC 2.4.2.30)	0.675448	13	17.6	5.2867e-78
LULL1;TOR1AIP2	Q8NFQ8	Lumenal domain-like LAP1;Torsin-1A-interacting protein 2	0.675667	4	12.1	9.1854e-11
ERH	P84090	Enhancer of rudimentary homolog	0.676631	3	25	6.0221e-09
BICC1	Q9H694	Protein bicaudal C homolog 1;Putative uncharacterized protein BICC1	0.677112	5	7.9	3.0932e-22
ESYT1;FAM62A;KIAA0747;MBC2	Q9BSJ8	Extended synaptotagmin-1;Membrane-bound C2 domain-containing protein;cDNA FLJ12728 fis, clone NT2RP2000040, highly similar to Protein FAM62A;cDNA FLJ46898 fis, clone UTERU3022168, highly similar to Protein FAM62A	0.680455	21	17.9	1.4099e-45
NEDD1;hCG_33123	A8K1Z3	cDNA FLJ75002, highly similar to Homo sapiens, neural cell expressed,developmentally down-regulated gene 1;Neural precursor cell expressed developmentally down-regulated protein 1;Protein NEDD1;NEDD1 protein;cDNA FLJ58662, highly similar to Protein NEDD1;Neural cell expressed, developmentally down-regulated 1, isoform CRA_b	0.681988	3	6.7	4.6901e-10
PLOD3;DKFZp564O1822	O60568	Lysyl hydroxylase 3;Procollagen-lysine,2-oxoglutarate 5-dioxygenase 3;cDNA PSEC0016 fis, clone NT2RM1001076, highly similar to Procollagen-lysine,2-oxoglutarate 5-dioxygenase 3 (EC 1.14.11.4);Putative uncharacterized protein DKFZp564O1822	0.68279	9	13.4	4.655e-33
CPRP1;KIAA0214;MFN2	O95140	Mitofusin-2;Transmembrane GTPase MFN2;cDNA FLJ10327 fis, clone NT2RM2000581, highly similar to Transmembrane GTPase MFN2 (EC 3.6.5.-);cDNA FLJ12391 fis, clone MAMMA1002684, highly similar to Transmembrane GTPase MFN2 (EC 3.6.5.-);cDNA FLJ57997, highly similar to Transmembrane GTPase MFN2 (EC 3.6.5.-);Putative uncharacterized protein MFN2	0.682834	2	2.8	0.00034708
ARA3;FLARA3;HSPC068;IVNS1ABP;KIAA0850;NS1;NS1BP;DKFZp686K06216	Q9Y6Y0	Aryl hydrocarbon receptor-associated protein 3;Influenza virus NS1A-binding protein;cDNA FLJ10411 fis, clone NT2RP1000035, highly similar to Homo sapiens influenza virus NS1A binding protein (IVNS1ABP), transcript variant 1, mRNA;cDNA FLJ12958 fis, clone NT2RP2005539, highly similar to Homo sapiens influenza virus NS1A binding protein (IVNS1ABP), transcript variant 1, mRNA;Putative uncharacterize…	0.684162	3	5.1	9.8536e-06
IMPACT	Q9P2X3	Imprinted and ancient gene protein homolog;Protein IMPACT	0.684177	2	6.6	0.013215
MRPL40;NLVCF;URIM	Q9NQ50	39S ribosomal protein L40, mitochondrial;Nuclear localization signal-containing protein deleted in velocardiofacial syndrome;Up-regulated in metastasis	0.68463	2	13.1	1.516e-05
SLC5A6;SMVT;DKFZp434F152	Q9Y289	Sodium-dependent multivitamin transporter;Solute carrier family 5 member 6;cDNA FLJ56614, highly similar to Sodium-dependent multivitamin transporter;Putative uncharacterized protein DKFZp434F152;cDNA FLJ90597 fis, clone PLACE1001231, highly similar to Sodium-dependent multivitamin transporter	0.685403	2	4.7	1.2584e-07
DLG4;HUGL;HUGL1;LLGL1	Q15334	DLG4;Hugl-1;Human homolog to the D-lgl gene protein;Lethal(2) giant larvae protein homolog 1;LLGL1 protein	0.685462	2	2.3	0.041372
ATP1B;ATP1B1;hCG_37798	P05026	Sodium/potassium-dependent ATPase subunit beta-1;Sodium/potassium-transporting ATPase subunit beta-1;ATPase, Na+/K+ transporting, beta 1 polypeptide, isoform CRA_a;cDNA FLJ76773, highly similar to Homo sapiens ATPase, Na+/K+ transporting, beta 1 polypeptide (ATP1B1), transcript variant 1, mRNA;Na,K-ATPase beta 1 subunit;ATP1B1 protein;cDNA, FLJ78942, highly similar to Sodium/potassium-transportin…	0.687271	9	21.8	2.4517e-11
SPAG5	Q96R06	Astrin;Deepest;Mitotic spindle-associated protein p126;Sperm-associated antigen 5;cDNA FLJ78740, highly similar to Homo sapiens sperm associated antigen 5 (SPAG5), mRNA	0.689476	9	10	1.4519e-144
ARHGAP18	Q8N392	MacGAP;Rho GTPase-activating protein 18;Rho-type GTPase-activating protein 18;Rho GTPase activating protein	0.689884	7	10.6	2.0296e-32
A-152E5.7;POLR2C;hCG_2025883	B7Z6D1	cDNA FLJ57430, highly similar to DNA-directed RNA polymerase II 33 kDa polypeptide (EC 2.7.7.6);DNA-directed RNA polymerase II 33 kDa polypeptide;DNA-directed RNA polymerase II subunit C;DNA-directed RNA polymerase II subunit RPB3;RPB31;cDNA FLJ76636, highly similar to Homo sapiens polymerase (RNA) II (DNA directed) polypeptide C, 33kDa (POLR2C), transcript variant alpha, mRNA;HCG2025883, isoform…	0.691183	3	5.4	2.3535e-05
ABI1;SSH3BP1;hCG_25238;RP13-16H11.4-003;SSH3BP	A6NFN2	Putative uncharacterized protein ABI1;Abelson interactor 1;Abl interactor 1;Abl-binding protein 4;e3B1;Eps8 SH3 domain-binding protein;Nap1-binding protein;Spectrin SH3 domain-binding protein 1;cDNA FLJ44853 fis, clone BRACE3052321, highly similar to Abl interactor 1;Abl-interactor 1 variant;cDNA FLJ52931, highly similar to Homo sapiens abl-interactor 1 (ABI1), transcript variant 3, mRNA;Abl-inte…	0.692307	3	5.3	0.0029219
HSPC250;MRPL27	Q9P0M9	39S ribosomal protein L27, mitochondrial	0.693387	3	17.6	1.2231e-06
GATSL2;GATSL1	A6NHX0	GATS-like protein 2;GATS-like protein 1	0.693431	2	8.5	0.00011587
ECD;SGT1;HSGT1	C9JX46	Putative uncharacterized protein ECD;Protein ecdysoneless homolog;Protein SGT1;Suppressor of GCR2;cDNA FLJ12554 fis, clone NT2RM4000741, highly similar to SGT1 protein;HSGT1 protein	0.696423	2	3.1	0.00065356
EPHX;EPHX1;EPOX	P07099	Epoxide hydratase;Epoxide hydrolase 1;Microsomal epoxide hydrolase;cDNA, FLJ93975, highly similar to Homo sapiens epoxide hydrolase 1, microsomal (xenobiotic) (EPHX1), mRNA;EPHX1 protein	0.697912	9	17.8	2.2474e-60
PEX11B	O96011	Peroxin-11B;Peroxisomal biogenesis factor 11B;Peroxisomal membrane protein 11B;Protein PEX11 homolog beta;cDNA FLJ36854 fis, clone ASTRO2014561, highly similar to Peroxisomal membrane protein 11B;cDNA FLJ55939, highly similar to Peroxisomal membrane protein 11B	0.698452	3	13.1	2.9592e-05
RABL5	Q9H7X7	Rab-like protein 5;cDNA FLJ57972, highly similar to Homo sapiens RAB, member RAS oncogene family-like 5 (RABL5), mRNA;cDNA FLJ76421, highly similar to Homo sapiens RAB, member RAS oncogene family-like 5, mRNA	0.698569	2	13	0.00010786
GLA;hCG_20401;alpha-GalA	P06280	Alpha-D-galactosidase A;Alpha-D-galactoside galactohydrolase;Alpha-galactosidase A;Melibiase;Galactosidase, alpha variant;cDNA FLJ76285, highly similar to Homo sapiens galactosidase, alpha (GLA), mRNA;Galactosidase, alpha;Galactosidase, alpha, isoform CRA_a	0.69873	3	9.1	2.2432e-13
DAN;PARN	O95453	Deadenylating nuclease;Deadenylation nuclease;Poly(A)-specific ribonuclease PARN;Polyadenylate-specific ribonuclease;cDNA FLJ58764, highly similar to Poly(A)-specific ribonuclease PARN (EC3.1.13.4);cDNA FLJ57636, highly similar to Poly(A)-specific ribonuclease PARN (EC 3.1.13.4);cDNA FLJ13804 fis, clone THYRO1000197, highly similar to Poly(A)-specific ribonuclease PARN (EC 3.1.13.4);cDNA FLJ58618…	0.699241	6	9.1	1.22e-11
HCFC1;HCF1;HFC1	A6NEM2	Putative uncharacterized protein HCFC1;C1 factor;CFF;HCF C-terminal chain 1;HCF C-terminal chain 2;HCF C-terminal chain 3;HCF C-terminal chain 4;HCF C-terminal chain 5;HCF C-terminal chain 6;HCF N-terminal chain 1;HCF N-terminal chain 2;HCF N-terminal chain 3;HCF N-terminal chain 4;HCF N-terminal chain 5;HCF N-terminal chain 6;Host cell factor 1;VCAF;VP16 accessory protein;HCFC1 protein	0.700131	2	1.6	2.1399e-07
DHFR;DHFRP1;DYR	P00374	Dihydrofolate reductase;cDNA, FLJ93028, Homo sapiens dihydrofolate reductase (DHFR), mRNA;cDNA FLJ53008, highly similar to Dihydrofolate reductase (EC 1.5.1.3);cDNA FLJ51500, highly similar to Dihydrofolate reductase (EC 1.5.1.3)	0.700802	4	24.6	8.877e-15
UBXD1;UBXDC2;UBXN6	Q9BZV1	UBX domain-containing protein 1;UBX domain-containing protein 6	0.700934	2	8.8	1.8439e-08
CTNNB;CTNNB1;OK/SW-cl.35;PRO2286	P35222	Beta-catenin;Catenin beta-1;cDNA FLJ57878, highly similar to Beta-catenin;cDNA FLJ59565, highly similar to Beta-catenin;cDNA FLJ59415, highly similar to Beta-catenin	0.701634	6	14.2	4.3455e-33
SIR2L1;SIRT1;RP11-57G10.3-002	Q96EB6	NAD-dependent deacetylase sirtuin-1;SIR2-like protein 1;cDNA FLJ76335, highly similar to Homo sapiens sirtuin (silent mating type information regulation 2 homolog) 1 (S. cerevisiae), mRNA;cDNA FLJ90324 fis, clone NT2RP2001817, highly similar to NAD-dependent deacetylase sirtuin-1 (EC 3.5.1.-);Sirtuin (Silent mating type information regulation 2 homolog) 1 (S. cerevisiae);cDNA FLJ14780 fis, clone …	0.702247	2	4.4	1.7905e-06
MRPS34	C9JJ19	Putative uncharacterized protein MRPS34;28S ribosomal protein S34, mitochondrial;Mitochondrial 28S ribosomal protein S34	0.702656	2	8.9	0.028181
HCC2;MRPS11;RPMS11	P82912	28S ribosomal protein S11, mitochondrial;Cervical cancer proto-oncogene 2 protein;Mitochondrial ribosomal protein S11 isoform a variant	0.703065	3	22.2	5.7306e-08
SSH3;SSH3L	Q8TE77	Protein phosphatase Slingshot homolog 3;SSH-like protein 3	0.704276	2	3.5	0.00016082
PRPC8;PRPF8	Q6P2Q9	220 kDa U5 snRNP-specific protein;p220;Pre-mRNA-processing-splicing factor 8;PRP8 homolog;Splicing factor Prp8;cDNA FLJ57882, highly similar to Pre-mRNA-processing-splicing factor 8;U5 snRNP-specific protein variant;Apoptosis-regulated protein 1;Apoptosis-regulated protein 2	0.704349	5	2.8	2.6116e-19
C16orf34;HN1L;L11;hCG_1988476	B4DLH4	cDNA FLJ53622, highly similar to Hematological and neurological expressed1-like protein;cDNA FLJ52046, moderately similar to Hematological and neurological expressed1-like protein;cDNA FLJ60660, highly similar to Hematological and neurological expressed1-like protein;Hematological and neurological expressed 1-like protein;Chromosome 16 open reading frame 34, isoform CRA_d;Putative uncharacterized…	0.704787	2	14.2	2.0316e-06
ADAR2;NUP98	P52948	96 kDa nucleoporin;98 kDa nucleoporin;Nuclear pore complex protein Nup96;Nuclear pore complex protein Nup98;Nuclear pore complex protein Nup98-Nup96;Nucleoporin Nup96;Nucleoporin Nup98	0.705561	2	0.8	0.0091031
RPUSD3;hCG_21557	Q6P087	RNA pseudouridylate synthase domain-containing protein 3;cDNA FLJ78361;cDNA FLJ61609, highly similar to Homo sapiens RNA pseudouridylate synthase domain containing 3 (RPUSD3), mRNA;Putative uncharacterized protein RPUSD3;cDNA FLJ61161, highly similar to Homo sapiens RNA pseudouridylate synthase domain containing 3 (RPUSD3), mRNA;RNA pseudouridylate synthase domain containing 3, isoform CRA_c	0.706261	2	8.8	6.5957e-06
C3orf37;DC12	Q96FZ2	UPF0361 protein C3orf37;cDNA FLJ57398	0.707794	3	5.6	0.00015309
C7orf27	Q6PJG6	HEAT repeat-containing protein C7orf27	0.70848	3	4.9	0.0024011
BSG;UNQ6505/PRO21383;hCG_20562;hEMMPRIN	P35613	5F7;Basigin;Collagenase stimulatory factor;Extracellular matrix metalloproteinase inducer;Leukocyte activation antigen M6;OK blood group antigen;Tumor cell-derived collagenase stimulatory factor;cDNA FLJ52708, highly similar to Basigin;cDNA FLJ61188, highly similar to Basigin;Basigin (Ok blood group), isoform CRA_a;cDNA FLJ36018 fis, clone TESTI2016337, highly similar to BASIGIN;Cervical EMMPRIN;…	0.708597	10	16.9	6.0474e-29
LENG5;SEN34;TSEN34;XXbac-BPG111L9.5-005;XXbac-BCX105G6.5-005;XXbac-BCX105G6.5-004;XXbac-BPG111L9.5-004	Q9BSV6	Leukocyte receptor cluster member 5;tRNA-intron endonuclease Sen34;tRNA-splicing endonuclease subunit Sen34;cDNA FLJ54848, highly similar to tRNA-splicing endonuclease subunit Sen34 (EC 3.1.27.9);tRNA splicing endonuclease 34 homolog (S. cerevisiae)	0.70886	8	25.5	2.5551e-27
MAAT1;MRPL28;Z97634.1-001;Z97634.1-010;Z97634.1-009;Z97634.1-011	Q13084	39S ribosomal protein L28, mitochondrial;Melanoma antigen p15;Melanoma-associated antigen recognized by T lymphocytes;MRPL28 protein;Mitochondrial ribosomal protein L28	0.709079	3	13.7	1.2077e-07
WDR54	Q9H977	WD repeat-containing protein 54;Putative uncharacterized protein WDR54	0.710115	2	9.6	1.2826e-09
C14orf114;EXD2;EXDL2;DKFZp686D0959	A8K948	cDNA FLJ78298;cDNA FLJ31463 fis, clone NT2NE2001326, highly similar to Exonuclease 3-5 domain-like-containing protein 2;cDNA FLJ58573, highly similar to Exonuclease 3-5 domain-like-containing protein 2;Exonuclease 3-5 domain-containing protein 2;Exonuclease 3-5 domain-like-containing protein 2;Putative uncharacterized protein EXD2;Putative uncharacterized protein DKFZp686D0959	0.710494	3	6	8.8992e-10
QTRTD1	Q9H974	Queuine tRNA-ribosyltransferase domain-containing protein 1;Queuine tRNA-ribosyltransferase subunit QTRTD1;cDNA FLJ51987, highly similar to Homo sapiens queuine tRNA-ribosyltransferase domain containing 1 (QTRTD1), mRNA;cDNA FLJ54300, highly similar to Homo sapiens queuine tRNA-ribosyltransferase domain containing 1 (QTRTD1), mRNA	0.711502	2	4.7	0.0082798
TIMM23B;TIM23;TIMM23;RP11-481A12.7-002	Q5SRD1	Putative mitochondrial import inner membrane translocase subunit Tim23B;Mitochondrial import inner membrane translocase subunit Tim23;cDNA FLJ56773, highly similar to Mitochondrial import inner membrane translocase subunit Tim23;cDNA, FLJ79448, highly similar to Mitochondrial import inner membrane translocase subunit Tim23;cDNA, FLJ79389, highly similar to Mitochondrial import inner membrane tran…	0.712713	5	22.6	1.2604e-24
AD030;AD033;C2orf33;GL004;MFF	Q9GZY8	Mitochondrial fission factor;Putative uncharacterized protein MFF	0.713443	2	8.5	0.0043532
ERBB2IP;ERBIN;KIAA1225;LAP2	A0AVR1	Erbb2 interacting protein;ERBB2IP protein;Densin-180-like protein;Erbb2-interacting protein;Protein LAP2;cDNA FLJ61573, highly similar to Protein LAP2	0.71553	12	11.1	1.9158e-40
C19orf2;NNX3;RMP;URI	O94763	Protein NNX3;RNA polymerase II subunit 5-mediating protein;Unconventional prefoldin RPB5 interactor;cDNA FLJ10575 fis, clone NT2RP2003295, highly similar to RNA polymerase II subunit 5-mediating protein;Chromosome 19 open reading frame 2;C19orf2 protein	0.716785	2	2.4	1.6091e-05
HBEBP2BPA;hCG_42012;MPDU1	Q1HDL3	HBeAg-binding protein 2 binding protein A;cDNA FLJ57743, highly similar to Mannose-P-dolichol utilization defect 1 protein;Mannose-P-dolichol utilization defect 1, isoform CRA_c;Mannose-P-dolichol utilization defect 1 protein;Suppressor of Lec15 and Lec35 glycosylation mutation homolog;cDNA, FLJ95348, highly similar to Homo sapiens mannose-P-dolichol utilization defect 1 (MPDU1), mRNA;cDNA FLJ613…	0.716844	6	3.3	0.0011675
RHPN2	Q8IUC4	76 kDa RhoB effector protein;GTP-Rho-binding protein 2;p76RBE;Rhophilin-2;cDNA, FLJ96063, highly similar to Homo sapiens rhophilin, Rho GTPase binding protein 2 (RHPN2), mRNA;cDNA FLJ40927 fis, clone UTERU2006593, highly similar to Rhophilin-2;cDNA FLJ55370, highly similar to Rhophilin-2;cDNA FLJ44542 fis, clone UTERU3005585, highly similar to Rhophilin-2;Putative rhophilin-2-like protein	0.717019	11	16	6.3903e-64
ZFHX4	Q86UP3	Zinc finger homeobox protein 4;Zinc finger homeodomain protein 4;ZFHX4 protein;cDNA FLJ16624 fis, clone TESTI4015442, moderately similar to Mus musculus zinc finger homeodomain 4 (Zfh4-pending);cDNA FLJ16492 fis, clone CTONG2028758, highly similar to Mus musculus zfh-4 zinc-finger homeodomain protein 4;CDNA: FLJ20980 fis, clone ADSU01986	0.717428	2	0.7	0.023624
NDUFB6;hCG_30272;RP11-205M20.6-002	O95139	Complex I-B17;NADH dehydrogenase [ubiquinone] 1 beta subcomplex subunit 6;NADH-ubiquinone oxidoreductase B17 subunit;NADH dehydrogenase (Ubiquinone) 1 beta subcomplex, 6, 17kDa;NADH dehydrogenase (Ubiquinone) 1 beta subcomplex, 6, 17kDa, isoform CRA_b	0.717471	3	18	0.00037194
ASB6;DKFZp686H0429;hCG_30605;RP11-483H20.7-002	Q9NWX5	Ankyrin repeat and SOCS box protein 6;cDNA FLJ77474, highly similar to Homo sapiens ankyrin repeat and SOCS box-containing 6 (ASB6), transcript variant 1, mRNA;Putative uncharacterized protein DKFZp686H0429;cDNA FLJ54137, highly similar to Ankyrin repeat and SOCS box protein 6 (ASB-6);Ankyrin repeat and SOCS box-containing 6;Ankyrin repeat and SOCS box-containing 6, isoform CRA_e	0.717486	2	6.7	3.5967e-08
PSEC0171;SUMF2;UNQ1968/PRO4500;DKFZP566I1024	Q8NBJ7	C-alpha-formylglycine-generating enzyme 2;Sulfatase-modifying factor 2;Putative uncharacterized protein DKFZP566I1024;Putative uncharacterized protein SUMF2;cDNA FLJ54722, highly similar to Sulfatase-modifying factor 2;cDNA FLJ59949, highly similar to Homo sapiens sulfatase modifying factor 2 (SUMF2), transcript variant 4, mRNA;cDNA FLJ54105, highly similar to Sulfatase-modifying factor 2	0.718581	6	17.3	9.0182e-17
DAPK1;RP11-65B23.2-001;DAPK	B4DHI4	cDNA FLJ60536, highly similar to Death-associated protein kinase 1 (EC 2.7.11.1);Putative uncharacterized protein;Death-associated protein kinase 1;cDNA FLJ56562, highly similar to Death-associated protein kinase 1 (EC 2.7.11.1);DAPK1 protein	0.718756	4	3.5	2.5621e-08
THOC3	Q96J01	hTREX45;TEX1 homolog;THO complex subunit 3;THOC3 protein	0.718814	2	9.8	1.3656e-11
LYSMD2	Q8IV50	LysM and putative peptidoglycan-binding domain-containing protein 2	0.719617	2	9.8	1.6443e-05
C15orf44	Q96SY0	UPF0464 protein C15orf44;cDNA FLJ55475;cDNA FLJ50705;cDNA FLJ50723;cDNA FLJ52585;cDNA FLJ50701	0.720026	2	4.9	1.4961e-05
COMMD10;HSPC305;PTD002	Q9Y6G5	COMM domain-containing protein 10	0.720537	4	21.8	8.0886e-24
AIM;CXXC9;DNMT;DNMT1	P26358	CXXC-type zinc finger protein 9;DNA (cytosine-5)-methyltransferase 1;DNA methyltransferase HsaI;MCMT;Cytosine-specific methyltransferase	0.720697	2	1.8	7.9283e-05
CYB5B;CYB5M;OMB5;DKFZp686M0619	O43169	Cytochrome b5 outer mitochondrial membrane isoform;Cytochrome b5 type B;Putative uncharacterized protein DKFZp686M0619	0.722055	8	31.3	9.7514e-46
C14orf123;CDA04;CHMP4A;HSPC134;SHAX2	Q9BY43	Charged multivesicular body protein 4a;Chromatin-modifying protein 4a;SNF7 homolog associated with Alix-2;SNF7-1;Vacuolar protein sorting-associated protein 32-1;Chromatin modifying protein 4A;cDNA FLJ75892, highly similar to Homo sapiens transmembrane 9 superfamily member 1 (TM9SF1), mRNA;cDNA FLJ61658, highly similar to Transmembrane 9 superfamily protein member 1	0.722201	3	15.8	4.0898e-12
ATP6V1F;ATP6S14;VATF;hCG_41657;tcag7.419	C9J2K4	Putative uncharacterized protein ATP6V1F;Vacuolar proton pump subunit F;V-ATPase 14 kDa subunit;V-type proton ATPase subunit F;ATPase, H+ transporting, lysosomal 14kDa, V1 subunit F;ATPase, H+ transporting, lysosomal 14kDa, V1 subunit F, isoform CRA_a;cDNA, FLJ92503, Homo sapiens ATPase, H+ transporting, lysosomal 14kDa, V1 subunit F(ATP6V1F), mRNA	0.722536	3	27.2	7.0594e-17
KIAA1011;NUA;SYNE2;TROPH	Q8WXH0	Nesprin-2;Nuclear envelope spectrin repeat protein 2;Nucleus and actin connecting element protein;Synaptic nuclear envelope protein 2;Polytrophin	0.722536	2	0.3	0.0020566
DDX38;DHX38;KIAA0224;PRP16;hCG_33013	Q92620	ATP-dependent RNA helicase DHX38;DEAH box protein 38;Pre-mRNA-splicing factor ATP-dependent RNA helicase PRP16;cDNA FLJ76871, highly similar to Homo sapiens DEAH (Asp-Glu-Ala-His) box polypeptide 38 (DHX38), mRNA;cDNA FLJ55900, highly similar to Pre-mRNA-splicing factor ATP-dependent RNA helicase PRP16 (EC 3.6.1.-);cDNA FLJ50987, highly similar to Pre-mRNA-splicing factor ATP-dependent RNA helica…	0.72277	5	4.5	1.0809e-10
AZI1;CEP131;KIAA1118	Q9UPN4	5-azacytidine-induced protein 1;Centrosomal protein of 131 kDa;Pre-acrosome localization protein 1;5-azacytidine induced 1	0.723368	2	2.9	2.8444e-06
C12orf11	Q9NVM9	Cell cycle regulator Mat89Bb homolog;Sarcoma antigen NY-SAR-95	0.723441	2	3	0.0056125
IKBIP;IKIP	Q70UQ0	Inhibitor of nuclear factor kappa-B kinase-interacting protein;IKIP protein	0.724069	10	23.1	7.1863e-42
KIAA1730;ZYG11B	Q9C0D3	Protein zyg-11 homolog B;cDNA FLJ38324 fis, clone FCBBF3024663, weakly similar to Zyg-11 protein homolog;ZYG11B;cDNA FLJ61304, highly similar to Homo sapiens zyg-11 homolog B-like (ZYG11BL), mRNA	0.724303	2	3	8.3073e-07
EPCR;PROCR	Q9UNN8	Activated protein C receptor;Endothelial cell protein C receptor;Endothelial protein C receptor	0.724813	2	10.9	8.4398e-23
ADFP;PLIN2;hCG_28271;RP11-151J10.1-007;RP11-151J10.1-005	Q99541	Adipophilin;Adipose differentiation-related protein;Perilipin-2;cDNA FLJ57380, highly similar to Adipophilin;ADFP protein;Adipose differentiation-related protein, isoform CRA_b;cDNA, FLJ93444, highly similar to Homo sapiens adipose differentiation-related protein (ADFP), mRNA;cDNA FLJ59123, moderately similar to Adipophilin	0.726317	5	12.8	3.3928e-13
RAD51C;RAD51L2;hCG_2000975	O43502	DNA repair protein RAD51 homolog 3;RAD51 homolog C;RAD51-like protein 2;cDNA FLJ61513, highly similar to DNA repair protein RAD51 homolog 3;RAD51 homolog C (S. cerevisiae), isoform CRA_c;Rad51C truncated protein;cDNA FLJ76539, highly similar to Homo sapiens RAD51 homolog C (S. cerevisiae) (RAD51C), transcript variant 3, mRNA;RAD51 homolog C (S. cerevisiae);RAD51 homolog C (S. cerevisiae), isoform…	0.726434	2	9	0.0010909
ATBP;ATIP;GK1;KIAA1288;MTSG1;MTUS1	Q9ULD2	Angiotensin-II type 2 receptor-interacting protein;AT2 receptor-binding protein;Microtubule-associated tumor suppressor 1;Mitochondrial tumor suppressor 1;cDNA FLJ53273, highly similar to Homo sapiens mitochondrial tumor suppressor 1 (MTUS1), transcript variant 2, mRNA;cDNA FLJ59507, highly similar to Homo sapiens mitochondrial tumor suppressor 1 (MTUS1), transcript variant 4, mRNA	0.727777	11	12.7	6.0469e-32
FNRB;ITGB1;MDF2;MSK12	P05556	Fibronectin receptor subunit beta;Integrin beta-1;VLA-4 subunit beta	0.729324	34	19.3	7.6774e-120
DQ2;DYT1;TOR1A;hCG_30595	O14656	Dystonia 1 protein;Torsin family 1 member A;Torsin-1A;cDNA FLJ56343, highly similar to Torsin A;Torsin family 1, member A (Torsin A), isoform CRA_a;cDNA FLJ31500 fis, clone NT2NE2005517, highly similar to Torsin A	0.729455	4	12.6	1.4284e-11
MOP3;SBNO1	A3KN83	Monocyte protein 3;Protein strawberry notch homolog 1;cDNA FLJ39545 fis, clone PUAEN2008985, highly similar to Homo sapiens sno, strawberry notch homolog 1 (Drosophila) (SBNO1), mRNA;cDNA FLJ10701 fis, clone NT2RP3000690	0.729572	5	2.7	1.2271e-08
MARCH5;RNF153	Q9NX47	E3 ubiquitin-protein ligase MARCH5;Membrane-associated RING finger protein 5;Membrane-associated RING-CH protein V;RING finger protein 153;cDNA FLJ54286, highly similar to Mus musculus membrane-associated ring finger (C3HC4) 5 (March5), mRNA	0.729805	3	17.6	1.5447e-05
C16orf2;C16orf4;COX4AL;COX4NB;FAM158B;NOC4;hCG_17045	O43402	Neighbor of COX4;Protein FAM158B;cDNA, FLJ94626, Homo sapiens neighbor of COX4 (NOC4), mRNA;COX4 neighbor, isoform CRA_a;Putative uncharacterized protein COX4NB	0.730054	2	6.7	0.0019678
ADD1;ADDA;hCG_20629;RP11-520M5.1-003;LA04NC01-25A3.2-001;RP11-520M5.1-001	P35611	Alpha-adducin;Erythrocyte adducin subunit alpha;Adducin 1 (Alpha);Adducin 1 (Alpha), isoform CRA_e;cDNA FLJ61270, highly similar to Alpha-adducin;cDNA FLJ57858, highly similar to Homo sapiens adducin 1 (alpha) (ADD1), transcript variant 4, mRNA;ADD1 protein;OTTHUMP00000041238	0.730652	8	8.3	6.1724e-22
USP10;USP32	Q8NFA0	Deubiquitinating enzyme 32;Renal carcinoma antigen NY-REN-60;Ubiquitin carboxyl-terminal hydrolase 32;Ubiquitin thioesterase 32;Ubiquitin-specific-processing protease 32;USP32 protein;Ubiquitin specific protease 32	0.730667	2	2	6.9771e-14
CAIN;CAN;KIAA0023;NUP214;RP11-544A12.7-003;DKFZp686J0330	P35658	214 kDa nucleoporin;Nuclear pore complex protein Nup214;Nucleoporin Nup214;Protein CAN;cDNA FLJ52369, highly similar to Nuclear pore complex protein Nup214;cDNA, FLJ79334, highly similar to Nuclear pore complex protein Nup214;Nucleoporin 214kDa;Putative uncharacterized protein DKFZp686J0330	0.731032	11	5.4	9.3739e-30
CAT	P04040	Catalase;Similar to catalase	0.731177	5	14.4	8.8062e-27
DHRS3;UNQ2424/PRO4983	O75911	DD83.1;Retinal short-chain dehydrogenase/reductase 1;Short-chain dehydrogenase/reductase 3;cDNA, FLJ93419, Homo sapiens short-chain dehydrogenase/reductase 1 (SDR1), mRNA;Dehydrogenase/reductase member 3;Dehydrogenase/reductase (SDR family) member 3 variant	0.731236	4	16.2	1.78e-21
ADRBK1;BARK;BARK1;GRK2	P25098	Beta-adrenergic receptor kinase 1;G-protein coupled receptor kinase 2;Beta adrenergic receptor kinase 1 variant	0.731718	3	4.8	1.3671e-07
TDRD2;TDRKH;hCG_16924;RP11-98D18.8-003;RP11-98D18.8-004	Q9Y2W6	Tudor and KH domain-containing protein;Tudor domain-containing protein 2;cDNA FLJ61003, highly similar to Tudor and KH domain-containing protein;cDNA FLJ31840 fis, clone NT2RP7000109, highly similar to Tudor and KH domain-containing protein;Tudor and KH domain containing;Tudor and KH domain containing, isoform CRA_a;Tudor and KH domain containing, isoform CRA_c;cDNA, FLJ79178, highly similar to T…	0.731761	2	4	3.5488e-05
ROD1;RP11-165N19.1-001;RP11-165N19.1-003;RP11-165N19.1-004;RP11-165N19.1-005	O95758	Regulator of differentiation 1;ROD1 regulator of differentiation 1 (S. pombe);cDNA FLJ51619, highly similar to Regulator of differentiation 1;cDNA FLJ10823 fis, clone NT2RP4001080, highly similar to Regulator of differentiation 1	0.731922	3	5.7	4.3493e-11
FAR1;MLSTD2;UNQ2423/PRO4981	Q8WVX9	Fatty acyl-CoA reductase 1;Male sterility domain-containing protein 2;cDNA, FLJ96593;cDNA: FLJ22728 fis, clone HSI15617	0.732623	4	7	3.9112e-12
BCAT2;BCATM;BCT2;ECA40	O15382	Branched-chain-amino-acid aminotransferase, mitochondrial;Placental protein 18;Branched-chain-amino-acid aminotransferase	0.733498	7	18.9	1.0178e-15
C8orf2;ERLIN2;SPFH2;UNQ2441/PRO5003/PRO9924	O94905	Endoplasmic reticulum lipid raft-associated protein 2;Erlin-2;Stomatin-prohibitin-flotillin-HflC/K domain-containing protein 2	0.73471	7	25.7	6.6045e-32
DCAF7;HAN11;WDR68	P61962	DDB1- and CUL4-associated factor 7;WD repeat-containing protein 68;WD repeat-containing protein An11 homolog;cDNA FLJ60519, highly similar to WD repeat protein 68;cDNA FLJ54214, highly similar to WD repeat protein 68	0.735629	2	6.1	5.4975e-06
CLPTM1;hCG_20220	O96005	Cleft lip and palate transmembrane protein 1;cDNA FLJ90454 fis, clone NT2RP3001560, highly similar to Cleft lip and palate transmembrane protein 1;cDNA FLJ58081, highly similar to Cleft lip and palate transmembrane protein 1;cDNA, FLJ78993, highly similar to Cleft lip and palate transmembrane protein 1;cDNA FLJ59465, highly similar to Cleft lip and palate transmembrane protein 1;Cleft lip and pal…	0.735863	4	6	7.1072e-11
GINS4;SLD5	Q9BRT9	DNA replication complex GINS protein SLD5;GINS complex subunit 4	0.736242	7	30.9	1.7767e-37
KIAA0064;SNX17	Q15036	Sorting nexin-17;cDNA FLJ53824, highly similar to Sorting nexin-17;cDNA FLJ56223, highly similar to Sorting nexin-17;cDNA FLJ51699, highly similar to Sorting nexin-17;cDNA FLJ57319, highly similar to Sorting nexin-17;cDNA FLJ51943, highly similar to Sorting nexin-17;cDNA FLJ51103, highly similar to Sorting nexin-17;cDNA, FLJ79272, highly similar to Sorting nexin-17	0.737235	3	11.3	7.6577e-58
GPX8;UNQ847/PRO1785	Q8TED1	Probable glutathione peroxidase 8;Glutathione peroxidase	0.738782	7	23.9	9.3747e-10
ACBD6	Q9BR61	Acyl-CoA-binding domain-containing protein 6;cDNA, FLJ94802	0.739746	3	12.8	1.5856e-09
NME4;Z97634.4-011;NM23D;hCG_1985512;Z97634.4-002;Z97634.4-009	F2Z2X0	Nucleoside diphosphate kinase;nm23-H4;Nucleoside diphosphate kinase D;Nucleoside diphosphate kinase, mitochondrial;Non-metastatic cells 4, protein expressed in	0.74014	2	11.2	2.8624e-38
ITGAV;MSK8;VNRA	P06756	Integrin alpha-V;Integrin alpha-V heavy chain;Integrin alpha-V light chain;Vitronectin receptor subunit alpha;ITGAV protein;cDNA FLJ51414, highly similar to Integrin alpha-V	0.740534	14	13.5	1.5881e-89
hCG_2007366;POLE1;POLE;hCG_1810870	E7ETS8	DNA polymerase epsilon catalytic subunit isoform a;HCG2007366;DNA polymerase;DNA polymerase epsilon catalytic subunit A;DNA polymerase II subunit A;Polymerase (DNA directed), epsilon, isoform CRA_a;POLE protein;Putative uncharacterized protein	0.741161	2	1	0.0011782
ME2;hCG_23687	P23368	Malic enzyme 2;NAD-dependent malic enzyme, mitochondrial;Malic enzyme	0.741614	2	5.1	1.2264e-06
MPP5;DKFZp666F1010	Q8N3R9	MAGUK p55 subfamily member 5;cDNA FLJ77534, highly similar to Homo sapiens membrane protein, palmitoylated 5 (MAGUK p55 subfamily member 5) (MPP5), mRNA;Membrane protein, palmitoylated 5 (MAGUK p55 subfamily member 5);Putative uncharacterized protein DKFZp666F1010	0.742198	4	8.4	3.2385e-11
COD;SNRPB;SNRPB1;hCG_2039421;HCERN3;SMN;SNRPN	P14678	Sm protein B/B;Small nuclear ribonucleoprotein-associated proteins B and B;SNRPB protein;cDNA FLJ56740, highly similar to Small nuclear ribonucleoprotein-associatedproteins B and B;Small nuclear ribonucleoprotein polypeptides B and B1, isoform CRA_c;Small nuclear ribonucleoprotein polypeptide B;cDNA FLJ60171, highly similar to Small nuclear ribonucleoprotein-associated protein B;cDNA, FLJ93004, H…	0.742227	4	18	1.1205e-10
DDX24	Q9GZR7	ATP-dependent RNA helicase DDX24;DEAD box protein 24;DEAD (Asp-Glu-Ala-Asp) box polypeptide 24 variant;cDNA FLJ50574, highly similar to ATP-dependent RNA helicase DDX24 (EC 3.6.1.-);cDNA FLJ54363, highly similar to ATP-dependent RNA helicase DDX24 (EC 3.6.1.-);cDNA FLJ52397, highly similar to ATP-dependent RNA helicase DDX24 (EC 3.6.1.-);DDX24 protein;ATP-dependent RNA helicase;cDNA FLJ50498, hig…	0.74357	5	7.7	3.2734e-23
KIAA0683;TELO2	Q9Y4R8	Protein clk-2 homolog;Telomere length regulation protein TEL2 homolog;cDNA FLJ60481;cDNA FLJ58340	0.744402	2	4.5	0.00016587
ANPEP;APN;CD13;PEPN	P15144	Alanyl aminopeptidase;Aminopeptidase M;Aminopeptidase N;gp150;Microsomal aminopeptidase;Myeloid plasma membrane glycoprotein CD13;cDNA FLJ56120, highly similar to Aminopeptidase N (EC 3.4.11.2);cDNA FLJ51269, highly similar to Aminopeptidase N (EC 3.4.11.2);cDNA FLJ55496, highly similar to Aminopeptidase N (EC 3.4.11.2);cDNA FLJ56158, highly similar to Aminopeptidase N (EC 3.4.11.2);Membrane alan…	0.744519	10	11.4	2.4762e-49
FBL;FIB1;FLRN	P22087	34 kDa nucleolar scleroderma antigen;rRNA 2-O-methyltransferase fibrillarin;cDNA FLJ56738, highly similar to Fibrillarin;FBL protein;Putative uncharacterized protein	0.744621	7	24.3	2.7785e-20
MACS;MARCKS;PRKCSL	P29966	Myristoylated alanine-rich C-kinase substrate;Protein kinase C substrate, 80 kDa protein, light chain;MARCKS protein	0.744971	9	38.9	6.8643e-53
CLEC13E;ENDO180;KIAA0709;MRC2;UPARAP	Q9UBG0	C-type lectin domain family 13 member E;C-type mannose receptor 2;Endocytic receptor 180;Macrophage mannose receptor 2;Urokinase-type plasminogen activator receptor-associated protein;cDNA FLJ35911 fis, clone TESTI2010009, highly similar to Macrophage mannose receptor 2	0.745307	2	3.6	3.136e-23
LASS2;TMSG1;RP11-316M1.2-003;RP11-316M1.2-004;RP11-316M1.2-006;RP11-316M1.2-005	Q96G23	LAG1 longevity assurance homolog 2;SP260;Tumor metastasis-suppressor gene 1 protein;cDNA FLJ75329, highly similar to Homo sapiens LAG1 longevity assurance homolog 2 (S. cerevisiae), transcript variant 2, mRNA;LAG1 homolog, ceramide synthase 2	0.74557	6	10	6.702e-35
FIR;PUF60;ROBPI;SIAHBP1	Q9UHX1	60 kDa poly(U)-binding-splicing factor;FUSE-binding protein-interacting repressor;Poly(U)-binding-splicing factor PUF60;Ro-binding protein 1;Siah-binding protein 1	0.745876	6	18.6	2.2529e-23
MAP97;MFI2	P08582	Melanoma-associated antigen p97;Melanotransferrin	0.746037	5	9.6	1.1934e-14
ETEA;FAF2;KIAA0887;UBXD8;UBXN3B	Q96CS3	FAS-associated factor 2;Protein ETEA;UBX domain-containing protein 3B;UBX domain-containing protein 8;cDNA FLJ61076, highly similar to UBX domain-containing protein 8	0.746124	6	10.8	3.0314e-18
IQGAP2	Q13576	Ras GTPase-activating-like protein IQGAP2;cDNA FLJ51769, highly similar to Ras GTPase-activating-like protein IQGAP2;IQ motif containing GTPase activating protein 2 variant;cDNA FLJ52376, highly similar to Ras GTPase-activating-like protein IQGAP2	0.747365	7	5.9	1.8996e-91
SAP145;SF3B2;DKFZp781L0540	Q13435	Pre-mRNA-splicing factor SF3b 145 kDa subunit;SF3b150;Spliceosome-associated protein 145;Splicing factor 3B subunit 2;Putative uncharacterized protein DKFZp781L0540	0.747686	8	11.4	6.2603e-39
HPGD;PGDH1;hCG_39037	P15428	15-hydroxyprostaglandin dehydrogenase [NAD+];Prostaglandin dehydrogenase 1;cDNA FLJ50664, highly similar to Homo sapiens hydroxyprostaglandin dehydrogenase 15-(NAD) (HPGD), mRNA;cDNA FLJ51962, highly similar to 15-hydroxyprostaglandin dehydrogenase;Hydroxyprostaglandin dehydrogenase 15-(NAD), isoform CRA_c;15-hydroxy prostaglandin dehydrogenase;15-hydroxyprostaglandin dehydrogenase;Hydroxyprostag…	0.747715	14	34.2	8.3345e-169
BT;NBC2;NBC2B;NBC3;SBC2;SLC4A6;SLC4A7	Q9Y6M7	Sodium bicarbonate cotransporter 2;Sodium bicarbonate cotransporter 2b;Sodium bicarbonate cotransporter 3;Solute carrier family 4 member 7;Solute carrier family 4 sodium bicarbonate cotransporter member 7;Putative uncharacterized protein SLC4A7;Solute carrier family 4 sodium bicarbonate cotransporter member 7 truncated type 1b variant;Solute carrier family 4 sodium bicarbonate cotransporter membe…	0.747993	3	4.6	4.693e-12
EXTL2;EXTR2;hCG_32848	Q9UBQ6	Alpha-1,4-N-acetylhexosaminyltransferase EXTL2;Alpha-GalNAcT EXTL2;Exostosin-like 2;EXT-related protein 2;Glucuronyl-galactosyl-proteoglycan 4-alpha-N-acetylglucosaminyltransferase;Processed exostosin-like 2;cDNA FLJ57132, highly similar to Exostosin-like 2 (EC 2.4.1.223);EXTL2 protein;Exostoses (Multiple)-like 2;cDNA FLJ39595 fis, clone SKNSH2001931, highly similar to Exostoses;Exostoses (Multip…	0.748664	2	9.1	1.7221e-06
SH2A;SH2D4A	Q9H788	Protein SH(2)A;SH2 domain-containing protein 4A;cDNA FLJ56399, highly similar to SH2 domain-containing protein 4A	0.749219	2	3.5	0.0025102
TARBP1;TRM3;TRP185	Q13395	Probable methyltransferase TARBP1;TAR RNA-binding protein 1;TAR RNA-binding protein of 185 kDa	0.749394	3	2.3	1.9591e-08
ADAM17;CSVP;TACE;ADAM18;hCG_23065	P78536	Disintegrin and metalloproteinase domain-containing protein 17;Snake venom-like protease;TNF-alpha convertase;TNF-alpha-converting enzyme;ADAM metallopeptidase domain 17;ADAM metallopeptidase domain 17 (Tumor necrosis factor, alpha, converting enzyme), isoform CRA_b;ADAM metallopeptidase domain 18;Putative uncharacterized protein ADAM17;ADAM17 protein;cDNA FLJ77013, highly similar to Homo sapiens…	0.749438	2	3.3	0.0011186
CGI-91;MRPS2	Q9Y399	28S ribosomal protein S2, mitochondrial	0.749802	4	19.4	9.1778e-06
C10orf69;ERLIN1;KE04;KEO4;SPFH1;hCG_18360	O75477	Endoplasmic reticulum lipid raft-associated protein 1;Erlin-1;Protein KE04;Stomatin-prohibitin-flotillin-HflC/K domain-containing protein 1;cDNA, FLJ96656, highly similar to Homo sapiens SPFH domain family, member 1 (SPFH1), mRNA;SPFH domain family, member 1, isoform CRA_a;cDNA FLJ57553, highly similar to SPFH domain-containing protein 1	0.750109	8	23.9	2.762e-51
C20orf72;RP11-504H3.1-002	Q9BQP7	Uncharacterized protein C20orf72;Chromosome 20 open reading frame 72	0.751218	4	16.6	2.4994e-19
EG5;KIF11;KNSL1;TRIP5	P52732	Kinesin-like protein 1;Kinesin-like protein KIF11;Kinesin-like spindle protein HKSP;Kinesin-related motor protein Eg5;Thyroid receptor-interacting protein 5;cDNA, FLJ95005, highly similar to Homo sapiens kinesin family member 11 (KIF11), mRNA;Kinesin family member 11 variant	0.751788	5	6	4.9912e-15
RFC5	P40937	Activator 1 36 kDa subunit;Activator 1 subunit 5;Replication factor C 36 kDa subunit;Replication factor C subunit 5;cDNA FLJ76127, highly similar to Homo sapiens replication factor C (activator 1) 5, 36.5kDa (RFC5), transcript variant 1, mRNA;RFC5 protein;Replication factor C 5 isoform 1 variant;cDNA FLJ77120, highly similar to Homo sapiens replication factor C (activator 1) 5, 36.5kDa (RFC5), tr…	0.752941	7	23.2	1.186e-55
TIM;TIM1;TIMELESS;TIMELESS1	Q9UNS1	Protein timeless homolog;cDNA FLJ12640 fis, clone NT2RM4001940, highly similar to Timeless homolog;cDNA FLJ58786, highly similar to Timeless homolog	0.754327	6	6.6	8.4675e-21
LMN1;LMNA;RP11-54H19.1-004;RP11-54H19.1-003;RP11-54H19.1-006;RP11-54H19.1-007	P02545	70 kDa lamin;Lamin-A/C;Renal carcinoma antigen NY-REN-32;Lamin A/C transcript variant 1;Lamin A/C;Progerin;LMNA protein;Rhabdomyosarcoma antigen MU-RMS-40.12;cDNA FLJ56081, highly similar to Lamin-A/C;cDNA FLJ55771, highly similar to Lamin-A/C	0.754794	7	12.5	1.8502e-27
POF1B	Q8WVV4	Premature ovarian failure protein 1B;Protein POF1B;Putative uncharacterized protein POF1B	0.754809	2	4	0.029036
FAM34A;KIAA0205;LPGAT1;hCG_1818519;RP11-122M14.4-001	Q92604	Acyl-CoA:lysophosphatidylglycerol acyltransferase 1;HBV pre-S2 trans-regulated protein 1;Lysophosphatidylglycerol acyltransferase 1;Lysophosphatidylglycerol acyltransferase 1, isoform CRA_a	0.755772	2	3	1.1126e-13
CDK7;MO15	P50613	39 kDa protein kinase;CAK1;CDK-activating kinase;Cell division protein kinase 7;p39 Mo15;STK1;TFIIH basal transcription factor complex kinase subunit	0.756677	3	12.4	1.8297e-11
CAT1;CRAT	P43155	Carnitine acetyltransferase;Carnitine O-acetyltransferase;Putative uncharacterized protein CRAT	0.757217	4	6.1	1.9095e-07
NOMO2;NOMO3;NOMO1;PM5;DKFZp547A1913	Q5JPE7	Nodal modulator 2;pM5 protein 2;Nodal modulator 3;pM5 protein 3;Nodal modulator 1;pM5 protein;Putative uncharacterized protein DKFZp547A1913;NOMO3 protein;NOMO2 protein	0.757276	10	9.4	1.1572e-28
ACS4;ACSL4;FACL4;LACS4;hCG_20616;RP1-136J15.4-001	O60488	Long-chain acyl-CoA synthetase 4;Long-chain-fatty-acid--CoA ligase 4;Acyl-CoA synthetase 4;Acyl-CoA synthetase long-chain family member 4;Acyl-CoA synthetase long-chain family member 4, isoform CRA_b;cDNA FLJ78368, highly similar to Homo sapiens acyl-CoA synthetase long-chain family member 4 (ACSL4), transcript variant 1, mRNA;cDNA FLJ57028, highly similar to Long-chain-fatty-acid--CoA ligase 4 (…	0.757816	11	19.8	8.1247e-64
PSF;SFPQ	P23246	100 kDa DNA-pairing protein;DNA-binding p52/p100 complex, 100 kDa subunit;Polypyrimidine tract-binding protein-associated-splicing factor;Splicing factor, proline- and glutamine-rich;SFPQ protein;Splicing factor proline/glutamine-rich (Polypyrimidine tract binding protein associated)	0.75859	7	14.1	1.3106e-33
LL5B;PHLDB2;DKFZp313N0632;DKFZp686P22161;DKFZp686J162;DKFZp434G227	Q86SQ0	Pleckstrin homology-like domain family B member 2;Protein LL5-beta;cDNA FLJ60406, highly similar to Pleckstrin homology-like domain family B member 2;Putative uncharacterized protein DKFZp313N0632;Putative uncharacterized protein DKFZp686P22161;Putative uncharacterized protein DKFZp686J162;Putative uncharacterized protein DKFZp434G227;cDNA FLJ43567 fis, clone PUAEN2007785;PHLDB2 protein	0.758677	3	2.7	6.9211e-16
CAPR;CTNNA2	P26232	Alpha N-catenin;Alpha-catenin-related protein;Catenin alpha-2;CTNNA2 protein;Putative uncharacterized protein CTNNA2	0.758969	2	4.6	7.9788e-17
C10orf58;PRO2290;PSEC0139;UNQ611/PRO1198	Q9BRX8	Uncharacterized protein C10orf58;Putative uncharacterized protein C10orf58	0.759305	7	26.2	2.0027e-16
BOG;RBBP10;RBBP9	O75884	B5T-overexpressed gene protein;Putative hydrolase RBBP9;Retinoblastoma-binding protein 10;Retinoblastoma-binding protein 9;Putative uncharacterized protein RBBP9	0.759567	2	14	5.5112e-05
CPNE2	Q96FN4	Copine II;Copine-2;cDNA FLJ77640, highly similar to Homo sapiens copine II (CPNE2), mRNA;cDNA, FLJ96442, highly similar to Homo sapiens copine II (CPNE2), mRNA;Putative uncharacterized protein	0.759597	2	7	4.5174e-14
AAG5;AGPS	O00116	Aging-associated gene 5 protein;Alkyldihydroxyacetonephosphate synthase, peroxisomal;Alkylglycerone-phosphate synthase;cDNA FLJ51873, highly similar to Alkyldihydroxyacetonephosphate synthase, peroxisomal (EC 2.5.1.26);Putative uncharacterized protein AGPS	0.759962	9	19.3	1.1153e-42
KIAA1561;UACA	Q9BZF9	Uveal autoantigen with coiled-coil domains and ankyrin repeats;UACA protein;cDNA FLJ30873 fis, clone FEBRA2004325, moderately similar to Canis familiaris C3VS protein	0.760064	21	16.5	1.9222e-122
FTHFSDC1;MTHFD1L	Q6UB35	Formyltetrahydrofolate synthetase;Monofunctional C1-tetrahydrofolate synthase, mitochondrial;cDNA, FLJ96424;Methylenetetrahydrofolate dehydrogenase (NADP+ dependent) 1-like;MTHFD1L protein	0.760151	9	11.5	1.1767e-26
LYN	P07948	Tyrosine-protein kinase Lyn;cDNA FLJ75641, highly similar to Homo sapiens v-yes-1 Yamaguchi sarcoma viral related oncogene homolog (LYN), mRNA;LYN protein;cDNA FLJ56471, highly similar to Tyrosine-protein kinase Lyn (EC 2.7.10.2)	0.760794	4	10.2	3.1786e-06
ANAPC5;APC5	Q9UJX4	Anaphase-promoting complex subunit 5;Cyclosome subunit 5;cDNA FLJ58697, highly similar to Anaphase-promoting complex subunit 5 (APC5)(Cyclosome subunit 5);cDNA FLJ55537, highly similar to Anaphase-promoting complex subunit 5 (APC5)(Cyclosome subunit 5);ANAPC5 protein;cDNA FLJ30217 fis, clone BRACE2001709, highly similar to Anaphase-promoting complex subunit 5 (APC5)(Cyclosome subunit 5)	0.761392	2	4	1.7583e-27
H2AFZ;H2AZ;H2AFV;H2AV;hCG_19242	P0C0S5	Histone H2A.Z;H2A.F/Z;Histone H2A.V;Histone H2A	0.761553	2	18.8	1.7827e-06
ATP13A;ATP13A1;CGI-152;KIAA1825;DKFZp761L1623;FLJ00232	Q9HD20	Probable cation-transporting ATPase 13A1;ATP13A1 protein;cDNA FLJ23939 fis, clone HEP01940, highly similar to Cation-transporting ATPase 2 (EC 3.6.3.-);cDNA FLJ41786 fis, clone KIDNE2001361, highly similar to Mus musculus catp cation-transporting atpase;cDNA FLJ43873 fis, clone TESTI4008429, highly similar to Probable cation-transporting ATPase 2 (EC 3.6.3.-);Putative uncharacterized protein DKFZ…	0.762458	2	3	1.3789e-08
AMPHL;BIN1	O00499	Amphiphysin II;Amphiphysin-like protein;Box-dependent myc-interacting protein 1;Bridging integrator 1;Myc box-dependent-interacting protein 1;Amphiphysin IIb-1;cDNA FLJ60546, highly similar to Homo sapiens bridging integrator 1 (BIN1), transcript variant 3, mRNA;cDNA FLJ54942, highly similar to Homo sapiens bridging integrator 1 (BIN1), transcript variant 10, mRNA	0.763333	2	4	0.00052344
GSK3A;DKFZp686D0638;GSK3B;hCG_1818062	P49840	Glycogen synthase kinase-3 alpha;Putative uncharacterized protein GSK3A;Putative uncharacterized protein DKFZp686D0638;Glycogen synthase kinase-3 beta;cDNA FLJ75266, highly similar to Homo sapiens glycogen synthase kinase 3 beta, mRNA;Glycogen synthase kinase 3 beta, isoform CRA_b;GSK3B protein;GSK3beta isoform	0.763436	2	5	0.0042783
GEMIN6;hCG_1818032	Q8WXD5	Gem-associated protein 6;SIP2;Gem (Nuclear organelle) associated protein 6, isoform CRA_b;Putative uncharacterized protein GEMIN6	0.763567	2	7.2	7.736e-05
NT5;NT5E;NTE;hCG_401111;RP11-321N4.1-003	P21589	5-nucleotidase;Ecto-5-nucleotidase;cDNA, FLJ95508, highly similar to Homo sapiens 5-nucleotidase, ecto (CD73) (NT5E), mRNA;cDNA FLJ90602 fis, clone PLACE1001464, highly similar to 5-nucleotidase;5-nucleotidase, ecto (CD73), isoform CRA_a;5-nucleotidase, ecto (CD73);cDNA FLJ90527 fis, clone NT2RP4001467, highly similar to 5-nucleotidase (EC 3.1.3.5)	0.763844	8	15.2	9.0147e-20
ALDH3B1;ALDH7;hCG_20258	P43353	Aldehyde dehydrogenase 7;Aldehyde dehydrogenase family 3 member B1;Aldehyde dehydrogenase 3 family, member B1, isoform CRA_c;Aldehyde dehydrogenase 3B1;cDNA FLJ77312, highly similar to Homo sapiens aldehyde dehydrogenase 3 family, member B1 (ALDH3B1),mRNA;Aldehyde dehydrogenase 3B1 variant	0.764005	2	8.8	5.3246e-17
BUP;C10orf8;COMMD3;RP11-573G6.3-003;RP11-573G6.3-002;RP11-573G6.3-004	Q9UBI1	COMM domain-containing protein 3;Protein Bup;Protein PIL;COMM domain containing 3;cDNA FLJ45471 fis, clone BRSTN2016892, highly similar to COMM domain-containing protein 3	0.764092	3	13.8	3.9792e-35
EMC19;OCP2;SKP1;SKP1A;TCEB1L	E5RJR5	Cyclin-A/CDK2-associated protein p19;Organ of Corti protein 2;Organ of Corti protein II;p19A;p19skp1;RNA polymerase II elongation factor-like protein;SIII;S-phase kinase-associated protein 1;Transcription elongation factor B	0.764268	2	22.1	5.6341e-06
G3BP2;KIAA0660	Q9UN86	GAP SH3 domain-binding protein 2;Ras GTPase-activating protein-binding protein 2;cDNA FLJ76053, highly similar to Homo sapiens Ras-GTPase activating protein SH3 domain-binding protein 2 (G3BP2), transcript variant 3, mRNA	0.76453	4	7.5	3.5033e-19
NDUFS4	O43181	Complex I-18 kDa;Complex I-AQDQ;NADH dehydrogenase [ubiquinone] iron-sulfur protein 4, mitochondrial;NADH-ubiquinone oxidoreductase 18 kDa subunit	0.764662	3	14.3	8.5354e-06
BUB3	O43684	Mitotic checkpoint protein BUB3;cDNA FLJ57899, highly similar to Mitotic checkpoint protein BUB3	0.764866	7	30.2	2.8433e-25
SPBC24;SPC24	Q8NBT2	Kinetochore protein Spc24;cDNA FLJ51584, highly similar to Homo sapiens spindle pole body component 24 homolog (SPBC24), mRNA;Putative uncharacterized protein SPC24;cDNA FLJ51585, moderately similar to Homo sapiens spindle pole body component 24 homolog (SPBC24), mRNA	0.765362	2	11.7	0.00042831
KIAA1491;UBAP2;RP11-176F3.6-005	Q5T6F2	Ubiquitin-associated protein 2;cDNA FLJ59508, highly similar to Homo sapiens ubiquitin associated protein 2 (UBAP2), transcript variant 1, mRNA;Ubiquitin associated protein 2;cDNA FLJ61633, highly similar to Homo sapiens ubiquitin associated protein 2 (UBAP2), transcript variant 1, mRNA;cDNA FLJ59394, highly similar to Homo sapiens ubiquitin associated protein 2 (UBAP2), transcript variant 1, mRN…	0.765859	4	3.7	6.9926e-18
AADACL1;KIAA1363;NCEH1	Q6PIU2	Arylacetamide deacetylase-like 1;Neutral cholesterol ester hydrolase 1	0.766384	3	6.2	1.5184e-28
NAK;TBK1	Q9UHD2	NF-kappa-B-activating kinase;Serine/threonine-protein kinase TBK1;T2K;TANK-binding kinase 1;cDNA FLJ56613, highly similar to Serine/threonine-protein kinase TBK1 (EC 2.7.11.1)	0.767099	3	5.2	1.8559e-13
PBK;TOPK	B4DX68	cDNA FLJ58333, highly similar to T-lymphokine-activated killer cell-originated protein kinase (EC 2.7.12.2);Cancer/testis antigen 84;Lymphokine-activated killer T-cell-originated protein kinase;MAPKK-like protein kinase;Nori-3;PDZ-binding kinase;Spermatogenesis-related protein kinase;T-LAK cell-originated protein kinase	0.767231	6	23.4	2.3825e-31
GNG12;DKFZp762E193;hCG_1640926;RP5-975D15.2-001	Q9UBI6	Guanine nucleotide-binding protein G(I)/G(S)/G(O) subunit gamma-12;G-protein gamma-12 subunit variant;cDNA FLJ76584, highly similar to Homo sapiens guanine nucleotide binding protein (G protein), gamma 12 (GNG12), mRNA;G-protein gamma-12 subunit;Guanine nucleotide binding protein (G protein), gamma 12;Guanine nucleotide binding protein (G protein), gamma 12, isoform CRA_a;Putative uncharacterized…	0.767318	2	26.4	0.00028956
FTO;KIAA1752	Q9C0B1	Alpha-ketoglutarate-dependent dioxygenase FTO;Fat mass and obesity-associated protein;cDNA FLJ39235 fis, clone OCBBF2007829, highly similar to Mus musculus fatso protein	0.769259	7	13.1	2.5581e-14
MMAB	Q96EY8	Cob(I)alamin adenosyltransferase;Cob(I)yrinic acid a,c-diamide adenosyltransferase, mitochondrial;Methylmalonic aciduria type B protein;cDNA, FLJ92974, highly similar to Homo sapiens methylmalonic aciduria (cobalamin deficiency) type B(MMAB), mRNA;cDNA FLJ59688, highly similar to Cob(I)yrinic acid a,c-diamideadenosyltransferase, mitochondrial (EC2.5.1.17)	0.769522	2	12.8	3.0978e-14
HKQ;QKI	Q96PU8	Protein quaking;cDNA FLJ52494, highly similar to Mus musculus quaking (Qk), mRNA	0.769931	3	13.8	3.4634e-32
KIAA1964;PLCD3;hCG_28072	Q8N3E9	1-phosphatidylinositol-4,5-bisphosphate phosphodiesterase delta-3;Phosphoinositide phospholipase C-delta-3;Phospholipase C-delta-3;Phospholipase C, delta 3, isoform CRA_b	0.770456	2	3.7	1.6311e-06
CTG26;NCOR2	Q9Y618	CTG repeat protein 26;Nuclear receptor corepressor 2;Silencing mediator of retinoic acid and thyroid hormone receptor;SMAP270;T3 receptor-associating factor;Thyroid-, retinoic-acid-receptor-associated corepressor;Putative uncharacterized protein NCOR2;Putative uncharacterized protein	0.770777	2	1.2	0.011117
IKBIP;IKIP	Q70UQ0	Inhibitor of nuclear factor kappa-B kinase-interacting protein	0.770996	4	17	3.9206e-37
FBX2;FBXO2	Q9UK22	F-box only protein 2;Putative uncharacterized protein FBXO2	0.771142	3	15.9	2.1388e-10
AD-011;C14orf1;HSPC288;x0006;hCG_21643	Q9UKR5	Probable ergosterol biosynthetic protein 28;C14orf1 protein;cDNA, FLJ92025;Chromosome 14 open reading frame 1, isoform CRA_a;Full-length cDNA clone CS0DC006YI13 of Neuroblastoma of Homo sapiens (human)	0.771245	2	16.4	9.1232e-06
IPOA7;KPNA6;RP4-622L5.1-004;KPNA5	B4DWX3	cDNA FLJ53229, highly similar to Importin alpha-7 subunit;Importin subunit alpha-7;Karyopherin subunit alpha-6;cDNA FLJ53998, highly similar to Importin alpha-7 subunit;Karyopherin alpha 6 (Importin alpha 7);Importin subunit alpha-6;Karyopherin subunit alpha-5	0.772179	3	6.7	0.00094072
RAPGEF1;RP11-40A7.1-005;GRF2;RP11-40A7.1-004;DKFZp781P1719;RP11-40A7.1-002	A5XEI7	Guanine nucleotide-releasing factor 2;cDNA FLJ57676, highly similar to Rap guanine nucleotide exchange factor 1;Rap guanine nucleotide exchange factor (GEF) 1;CRK SH3-binding GNRP;Protein C3G;Rap guanine nucleotide exchange factor 1;Putative uncharacterized protein DKFZp781P1719;Putative uncharacterized protein RAPGEF1	0.772514	2	2.6	0.0088371
FAM160B2;FP13191;RAI16	Q86V87	Protein FAM160B2;Retinoic acid-induced protein 16	0.772675	2	3.2	0.00077951
DXS254E;GDX;UBL4;UBL4A;XX-FW89031B12.1-002	P11441	Ubiquitin-like protein 4A;Ubiquitin-like protein GDX;Ubiquitin-like 4A	0.773522	5	40.8	2.1584e-19
IQGAP3	Q86VI3	Ras GTPase-activating-like protein IQGAP3;IQ motif containing GTPase activating protein 3	0.773609	11	8.4	1.6943e-76
PDE5;PDE5A	O76074	cGMP-binding cGMP-specific phosphodiesterase;cGMP-specific 3,5-cyclic phosphodiesterase;CGMP-specific phosphodiesterase PDE5A1;CGMP-specific phosphodiesterase type 5A;Putative uncharacterized protein PDE5A	0.77393	2	2.7	0.00074802
EDF1	O60869	Endothelial differentiation-related factor 1;Multiprotein-bridging factor 1	0.77412	3	25	4.8144e-22
C9orf99;HSDL2	Q6YN16	Hydroxysteroid dehydrogenase-like protein 2;cDNA, FLJ94174;cDNA FLJ52979, highly similar to Homo sapiens hydroxysteroid dehydrogenase like 2 (HSDL2), mRNA;cDNA FLJ61200, highly similar to Homo sapiens hydroxysteroid dehydrogenase like 2 (HSDL2), mRNA	0.774573	5	19.6	1.3808e-47
DOCK10;KIAA0694;ZIZ3;DOCK10.2;Nbla10300;DKFZp781A1532;DRIP2	Q96BY6	Dedicator of cytokinesis protein 10;Zizimin-3;DOCK10.2;Putative uncharacterized protein Nbla10300;Putative uncharacterized protein DOCK10;Putative uncharacterized protein DKFZp781A1532;cDNA FLJ59487, highly similar to Dedicator of cytokinesis protein 10;cDNA FLJ59486, highly similar to Dedicator of cytokinesis protein 10;Dopamine receptor interacting protein 2	0.774587	3	1.7	8.2461e-05
OXA1L	Q15070	Hsa;Mitochondrial inner membrane protein OXA1L;OXA1Hs;Oxidase assembly 1-like protein;Oxidase (Cytochrome c) assembly 1-like;Putative uncharacterized protein OXA1L	0.774821	3	10.1	2.4233e-07
CGI-25;NOSIP	Q9Y314	eNOS-interacting protein;Nitric oxide synthase-interacting protein;cDNA FLJ75703, highly similar to Homo sapiens nitric oxide synthase interacting protein (NOSIP), mRNA	0.777039	7	21.9	2.46e-35
Nbla00307;OXR1	Q8N573	Oxidation resistance protein 1;Oxidation resistance 1;cDNA FLJ55036, highly similar to Oxidation resistance protein 1;cDNA FLJ52825, highly similar to Oxidation resistance protein 1;cDNA, FLJ79052, highly similar to Oxidation resistance protein 1	0.777273	2	3.4	2.8996e-09
ACAD9;hCG_2022772	Q9H845	Acyl-CoA dehydrogenase family member 9, mitochondrial;Acyl-Coenzyme A dehydrogenase family, member 9 variant;Acyl-Coenzyme A dehydrogenase family, member 9, isoform CRA_b;cDNA FLJ12506 fis, clone NT2RM2001700, weakly similar to ACYL-COA DEHYDROGENASE, VERY-LONG-CHAIN SPECIFIC (EC 1.3.99.-);cDNA FLJ53144, highly similar to Acyl-CoA dehydrogenase family member 9, mitochondrial (EC 1.3.99.-);ACAD9 p…	0.777594	3	6.1	2.2068e-14
NONO;NRB54	Q15233	54 kDa nuclear RNA- and DNA-binding protein;55 kDa nuclear protein;DNA-binding p52/p100 complex, 52 kDa subunit;NMT55;Non-POU domain-containing octamer-binding protein;p54(nrb);cDNA FLJ76817, highly similar to Homo sapiens non-POU domain containing, octamer-binding (NONO), mRNA;cDNA FLJ56109, highly similar to Non-POU domain-containing octamer-binding protein	0.777623	3	9.8	4.4266e-09
POLRMT	O00411	DNA-directed RNA polymerase, mitochondrial;DNA-directed RNA polymerase;cDNA FLJ58806, highly similar to DNA-directed RNA polymerase, mitochondrial (EC 2.7.7.6)	0.777842	4	3.8	2.3891e-09
AP1GBP1;SYNG;SYNRG	Q9UMZ2	AP1 subunit gamma-binding protein 1;Gamma-synergin;Synergin gamma;Putative uncharacterized protein SYNRG;AP1GBP1 protein	0.778849	7	7.8	9.7365e-17
SCP2	P22307	Non-specific lipid-transfer protein;Propanoyl-CoA C-acyltransferase;SCP-chi;SCPX;Sterol carrier protein 2;Sterol carrier protein X;cDNA, FLJ93299, highly similar to Homo sapiens sterol carrier protein 2 (SCP2), mRNA;cDNA FLJ53982, highly similar to Nonspecific lipid-transfer protein (EC 2.3.1.176);Putative uncharacterized protein SCP2;cDNA FLJ53991, highly similar to Nonspecific lipid-transfer pr…	0.779214	7	10.1	7.5119e-31
TIM13B;TIMM13;TIMM13A;TIMM13B	Q9Y5L4	Mitochondrial import inner membrane translocase subunit Tim13	0.779316	2	22.1	7.3696e-05
CLPB;HSP78;SKD3	Q9H078	Caseinolytic peptidase B protein homolog;Suppressor of potassium transport defect 3;cDNA FLJ53235, highly similar to Caseinolytic peptidase B protein;cDNA FLJ53237, highly similar to Caseinolytic peptidase B protein;cDNA FLJ53238, highly similar to Caseinolytic peptidase B protein;CLPB protein	0.779375	5	9.6	1.9005e-12
OCIA;OCIAD1	Q9NX40	OCIA domain-containing protein 1;Ovarian carcinoma immunoreactive antigen;cDNA FLJ58028, highly similar to Homo sapiens OCIA domain containing 1 (OCIAD1), mRNA	0.779594	6	16	1.0858e-27
CPSF3;CPSF73	Q9UKF6	Cleavage and polyadenylation specificity factor 73 kDa subunit;Cleavage and polyadenylation specificity factor subunit 3;mRNA 3-end-processing endonuclease CPSF-73;Cleavage and polyadenylation specific factor 3, 73kDa variant;Cleavage and polyadenylation specific factor 3;cDNA FLJ57562, highly similar to Cleavage and polyadenylation specificityfactor 73 kDa subunit;Putative uncharacterized protei…	0.779608	8	10.5	3.7367e-38
C2orf47	Q8WWC4	Uncharacterized protein C2orf47, mitochondrial	0.779725	2	8.2	0.015932
DHTKD1;KIAA1630	Q96HY7	Dehydrogenase E1 and transketolase domain-containing protein 1;Probable 2-oxoglutarate dehydrogenase E1 component DHKTD1, mitochondrial	0.780017	5	7.5	2.1951e-21
CCDC56;HSPC009	Q9Y2R0	Coiled-coil domain-containing protein 56	0.780061	2	20.8	3.9842e-05
MSTP034;RISC;SCP1;SCPEP1;UNQ265/PRO302	Q9HB40	Retinoid-inducible serine carboxypeptidase;Serine carboxypeptidase 1;cDNA FLJ55993, highly similar to Retinoid-inducible serine carboxypeptidase (EC 3.4.16.-);DC39	0.780148	3	9.5	1.8717e-05
ALDH10;ALDH3A2;FALDH;DKFZp686E23276;hCG_30680	P51648	Aldehyde dehydrogenase 10;Aldehyde dehydrogenase family 3 member A2;Fatty aldehyde dehydrogenase;Microsomal aldehyde dehydrogenase;Aldehyde dehydrogenase 3A2 variant;Putative uncharacterized protein DKFZp686E23276;Aldehyde dehydrogenase 3 family, member A2, isoform CRA_a;ALDH3A2 protein;cDNA FLJ77712, highly similar to Homo sapiens aldehyde dehydrogenase 3 family, member A2 (ALDH3A2),mRNA;cDNA, F…	0.780601	25	23.8	1.1445e-71
PAP;PAPOLA	P51003	Poly(A) polymerase alpha;Polynucleotide adenylyltransferase alpha;cDNA FLJ60112, highly similar to Poly(A) polymerase alpha (EC 2.7.7.19);cDNA FLJ56176, highly similar to Poly(A) polymerase alpha (EC 2.7.7.19);cDNA FLJ50397, highly similar to Poly(A) polymerase alpha (EC 2.7.7.19);cDNA FLJ52192, highly similar to Poly(A) polymerase alpha (EC 2.7.7.19);cDNA, FLJ79067, highly similar to Poly(A) pol…	0.78155	10	16.7	1.3514e-36
RFC2;hCG_18034	P35250	Activator 1 40 kDa subunit;Activator 1 subunit 2;Replication factor C 40 kDa subunit;Replication factor C subunit 2;Replication factor C 2 isoform 1;Putative uncharacterized protein RFC2;Replication factor C (Activator 1) 2, 40kDa;Replication factor C (Activator 1) 2, 40kDa, isoform CRA_a	0.781856	4	16.7	4.5957e-12
MCFD2;SDNSF;DKFZp686G21263;hCG_17035	Q8NI22	Multiple coagulation factor deficiency protein 2;Neural stem cell-derived neuronal survival protein;cDNA FLJ59187, highly similar to Multiple coagulation factor deficiency protein 2 homolog;MCFD2 protein;Multiple coagulation factor deficiency 2, isoform CRA_a;Putative uncharacterized protein DKFZp686G21263	0.781988	3	11.6	7.1349e-09
ACAA;ACAA1;PTHIO	P09110	3-ketoacyl-CoA thiolase, peroxisomal;Acetyl-CoA acyltransferase;Beta-ketothiolase;Peroxisomal 3-oxoacyl-CoA thiolase;cDNA FLJ55549, highly similar to 3-ketoacyl-CoA thiolase, peroxisomal (EC 2.3.1.16);3-oxoacyl-CoA thiolase;Putative uncharacterized protein ACAA1;ACAA1 protein;cDNA FLJ61196, highly similar to 3-ketoacyl-CoA thiolase, peroxisomal (EC 2.3.1.16)	0.782411	8	20.3	8.8048e-56
ABTAP;C20orf6;ESF1;HDCMC28P	Q9H501	ABT1-associated protein;ESF1 homolog;ESF1 protein	0.782557	4	3.9	3.0754e-09
KIAA0090;PSEC0263;RP4-657E11.8-001	Q8N766	Uncharacterized protein KIAA0090;KIAA0090;Putative uncharacterized protein KIAA0090	0.78279	8	7.5	4.2268e-18
OGT;hCG_19962	O15294	O-GlcNAc transferase subunit p110;O-linked N-acetylglucosamine transferase 110 kDa subunit;UDP-N-acetylglucosamine--peptide N-acetylglucosaminyltransferase 110 kDa subunit;cDNA FLJ61388, highly similar to UDP-N-acetylglucosamine--peptideN-acetylglucosaminyltransferase 110 kDa subunit (EC 2.4.1.-);cDNA: FLJ23071 fis, clone LNG05694;HRNT1;O-linked N-acetylglucosamine (GlcNAc) transferase (UDP-N-ace…	0.782965	11	14.8	5.0468e-42
TESC	Q96BS2	Calcineurin B homologous protein 3;Tescalcin	0.78298	6	24.3	1.4242e-26
CYP2S1;UNQ891/PRO1906	Q96SQ9	CYPIIS1;Cytochrome P450 2S1	0.783243	2	3.9	0.0017482
C11orf67;PTD015	E9PNP3	UPF0366 protein C11orf67	0.783476	3	29.1	1.9095e-07
CD36L1;CLA1;SCARB1	Q8WTV0	CD36 and LIMPII analogous 1;CD36 antigen-like 1;Collagen type I receptor, thrombospondin receptor-like 1;Scavenger receptor class B member 1;SR-BI;SCARB1 protein;cDNA FLJ42118 fis, clone TESTI2005610, highly similar to Scavenger receptor class B member 1;cDNA FLJ61086, highly similar to Scavenger receptor class B member 1;Scavenger receptor class B member 1 variant;cDNA FLJ55139, highly similar t…	0.783549	8	14.3	1.5663e-31
C14orf94;HAUS4	Q9H6D7	HAUS augmin-like complex subunit 4	0.783637	5	12.7	1.7639e-12
C14orf2;MP68;PRO1574	P56378	6.8 kDa mitochondrial proteolipid	0.783856	2	12.1	0.013001
C7orf14;KIAA0225;NUP205	Q92621	205 kDa nucleoporin;Nuclear pore complex protein Nup205;Nucleoporin Nup205;cDNA FLJ50078, highly similar to Nuclear pore complex protein Nup205;NUP205 protein	0.783943	15	8.3	2.725e-68
TEX264;UNQ337/PRO536;ZSIG11	Q9Y6I9	Putative secreted protein Zsig11;Testis-expressed sequence 264 protein;Testis expressed sequence 264 variant;Putative uncharacterized protein TEX264	0.784279	4	13.7	5.8312e-08
AP3M1;DKFZp586G1518	Q9Y2T2	Adapter-related protein complex 3 mu-1 subunit;AP-3 adapter complex mu3A subunit;AP-3 complex subunit mu-1;Mu3A-adaptin;Mu-adaptin 3A;Putative uncharacterized protein DKFZp586G1518;cDNA FLJ51284, highly similar to Adapter-relatedprotein complex 3 mu-1 subunit	0.785082	3	11	2.0316e-16
CYB5R1;NQO3A2;UNQ3049/PRO9865	Q9UHQ9	Humb5R2;NAD(P)H:quinone oxidoreductase type 3 polypeptide A2;NADH-cytochrome b5 reductase 1	0.785199	4	15.1	3.1794e-06
ACOX3;BRCOX;PRCOX	O15254	Branched-chain acyl-CoA oxidase;Peroxisomal acyl-coenzyme A oxidase 3;Pristanoyl-CoA oxidase;cDNA, FLJ93747, highly similar to Homo sapiens acyl-Coenzyme A oxidase 3, pristanoyl (ACOX3), mRNA	0.785622	2	3.9	7.4383e-05
DDX59;ZNHIT5;RP11-92G12.2-004	Q5T1V6	DEAD box protein 59;Probable ATP-dependent RNA helicase DDX59;Zinc finger HIT domain-containing protein 5;cDNA FLJ56549, highly similar to Homo sapiens DEAD (Asp-Glu-Ala-Asp) box polypeptide 59 (DDX59), transcript variant 2, mRNA;DEAD (Asp-Glu-Ala-Asp) box polypeptide 59	0.78587	4	8.1	2.1077e-08
C9orf81;CEP78;RP11-336N8.5-004	Q5JTW2	Centrosomal protein of 78 kDa;Putative uncharacterized protein CEP78;Centrosomal protein 78kDa;cDNA FLJ52093, highly similar to Mus musculus centrosomal protein 78 (Cep78), mRNA	0.786542	3	5.3	8.8257e-05
DNAJB6;HSJ2;MRJ;MSJ1	O75190	DnaJ homolog subfamily B member 6;Heat shock protein J2;HHDJ1;MRJ;MSJ-1;DnaJ;cDNA FLJ76979, highly similar to Homo sapiens DnaJ (Hsp40) homolog, subfamily B, member 6 (DNAJB6), transcript variant 1, mRNA;cDNA FLJ52214, highly similar to DnaJ homolog subfamily B member 6;cDNA FLJ60022, highly similar to DnaJ homolog subfamily B member 6;Putative uncharacterized protein DNAJB6;cDNA FLJ51007, highly…	0.786556	4	12	1.5667e-10
CCDC2;CMG1;IFT74	Q96LB3	Capillary morphogenesis gene 1 protein;Coiled-coil domain-containing protein 2;Intraflagellar transport protein 74 homolog;IFT74 protein	0.787038	2	3.7	3.0668e-17
OAT	P04181	Ornithine aminotransferase, hepatic form;Ornithine aminotransferase, mitochondrial;Ornithine aminotransferase, renal form;Ornithine delta-aminotransferase;Ornithine--oxo-acid aminotransferase	0.788892	6	13	3.2831e-16
ACP33;BM-019;GL010;SPG21	Q9NZD8	Acid cluster protein 33;Maspardin;Spastic paraplegia 21 autosomal recessive Mast syndrome protein;Spastic paraplegia 21 protein	0.789184	3	14.3	1.0493e-13
CNN3;hCG_31913	Q15417	Calponin, acidic isoform;Calponin-3;Calponin 3, acidic;cDNA, FLJ92692, Homo sapiens calponin 3, acidic (CNN3), mRNA;CNN3 protein;cDNA FLJ53072, highly similar to Calponin-3;cDNA FLJ50126, highly similar to Calponin-3;cDNA, FLJ79297, highly similar to Calponin-3;DJ639P13.2.2 (Acidic calponin 3)	0.789315	12	38.9	1.2726e-50
AGO2;EIF2C2	Q9UKV8	Eukaryotic translation initiation factor 2C 2;PAZ Piwi domain protein;Protein argonaute-2;Protein slicer;EIF2C2 protein	0.789461	4	7.3	2.3892e-16
KIAA1686;PEPP2;PLEKHA5	B4DHK5	cDNA FLJ61590, moderately similar to Pleckstrin homology domain-containing family A member 5;Phosphoinositol 3-phosphate-binding protein 2;Pleckstrin homology domain-containing family A member 5;cDNA FLJ59321, highly similar to Pleckstrin homology domain-containing family A member 5;cDNA FLJ59285, highly similar to Pleckstrin homology domain-containing family A member 5;cDNA FLJ59284, highly simi…	0.789592	2	1.7	7.9196e-07
TEM6;TENS1;TNS3;TPP;DKFZp434I2435	Q68CZ2	Tensin-3;Tensin-like SH2 domain-containing protein 1;Tumor endothelial marker 6;cDNA FLJ13732 fis, clone PLACE3000145, moderately similar to TENSIN;Tensin 3 variant;Putative uncharacterized protein DKFZp434I2435	0.789782	25	16	3.0235e-135
HT2A;TRIM32	Q13049	72 kDa Tat-interacting protein;E3 ubiquitin-protein ligase TRIM32;Tripartite motif-containing protein 32;Zinc finger protein HT2A	0.789928	2	3.8	8.945e-06
ANKRD25;KANK2;KIAA1518;MXRA3;SIP	Q63ZY3	Ankyrin repeat domain-containing protein 25;KN motif and ankyrin repeat domain-containing protein 2;Matrix-remodeling-associated protein 3;SRC-1-interacting protein;cDNA FLJ20004 fis, clone ADKA02391	0.790016	2	3.1	0.0018744
AUP1;DKFZp686P12272	Q9Y679	Ancient ubiquitous protein 1;cDNA FLJ58836, highly similar to Ancient ubiquitous protein 1;cDNA FLJ76490, highly similar to Homo sapiens ancient ubiquitous protein 1 (AUP1), transcript variant 2, mRNA;cDNA FLJ57204, highly similar to Homo sapiens ancient ubiquitous protein 1 (AUP1), transcript variant 2, mRNA;Putative uncharacterized protein DKFZp686P12272	0.79076	7	14.9	1.4957e-34
SPAG7	O75391	Sperm-associated antigen 7	0.792599	3	11.3	1.6622e-08
CD81;TAPA1;TSPAN28	A6NMH8	Putative uncharacterized protein CD81;26 kDa cell surface protein TAPA-1;CD81 antigen;Target of the antiproliferative antibody 1;Tetraspanin-28	0.792628	2	13.1	1.7906e-23
BCAP31;hCG_2004982;BAP31;DXS1357E	B3KQ79	B-cell receptor-associated protein 31, isoform CRA_b;cDNA FLJ33051 fis, clone TRACH1000063, highly similar to B-cell receptor-associated protein 31;cDNA FLJ43643 fis, clone STOMA2008546, highly similar to B-cell receptor-associated protein 31;B-cell receptor-associated protein 31 variant;6C6-AG tumor-associated antigen;B-cell receptor-associated protein 31;p28;Protein CDM;Putative uncharacterized…	0.793022	11	20.4	1.3951e-35
CGI-149;CHMP3;NEDF;VPS24;CGI149;hCG_34193	Q9Y3E7	Charged multivesicular body protein 3;Chromatin-modifying protein 3;Neuroendocrine differentiation factor;Vacuolar protein sorting-associated protein 24;cDNA, FLJ92672, Homo sapiens neuroendocrine differentiation factor (NEDF), mRNA;CGI149 protein;Vacuolar protein sorting 24 (Yeast), isoform CRA_c;Putative uncharacterized protein VPS24;Vacuolar protein sorting 24 (Yeast), isoform CRA_b	0.793212	3	12.2	6.5632e-09
GST4;GSTM2;GSTmu3	P28161	Glutathione S-transferase Mu 2;GST class-mu 2;GSTM2-2;Putative uncharacterized protein GSTM2;Glutathione S-transferase mu 2 (Muscle);cDNA FLJ60842, highly similar to Glutathione S-transferase Mu 2 (EC 2.5.1.18);Glutathione S-transferase M2 (Muscle);Glutathione transferase	0.793271	2	13.5	2.2324e-06
C20orf43;RP5-1153D9.1-006;AD-007;CDA05;HSPC164;HSPC169;RP5-1153D9.1-004	A2A2L5	Chromosome 20 open reading frame 43;Putative uncharacterized protein C20orf43;cDNA FLJ52798;UPF0549 protein C20orf43;cDNA, FLJ95387;cDNA FLJ52477	0.793314	4	13.4	1.4579e-13
KIAA0370;RANBP20;XPO6;hCG_17360	Q96QU8	Exportin-6;Ran-binding protein 20;cDNA FLJ41852 fis, clone NT2RI3004133, highly similar to Exportin-6;XPO6 protein;Exportin 6, isoform CRA_a	0.793533	2	1.9	6.1958e-05
hCG_38374;PPGB;CTSA;RP3-337O18.1-005	Q59EV6	Carrier family 6, member 8 variant;Protective protein for beta-galactosidase (Galactosialidosis), isoform CRA_b;cDNA FLJ60397, highly similar to Lysosomal protective protein (EC 3.4.16.5);Cathepsin A;Carboxypeptidase C;Carboxypeptidase L;Lysosomal protective protein;Lysosomal protective protein 20 kDa chain;Lysosomal protective protein 32 kDa chain;Protective protein cathepsin A;Protective protei…	0.794249	3	8.8	1.889e-18
COMMD9;HSPC166;hCG_26508	Q9P000	COMM domain-containing protein 9;cDNA FLJ31106 fis, clone IMR322000144, highly similar to COMM domain-containing protein 9;cDNA FLJ78335, highly similar to Homo sapiens COMM domain containing 9, mRNA;cDNA, FLJ95283, highly similar to Homo sapiens COMM domain containing 9 (COMMD9), mRNA;COMM domain containing 9 variant;COMM domain containing 9, isoform CRA_b;cDNA FLJ58381, highly similar to COMM d…	0.794292	4	25.3	8.1729e-10
CGI-132;MRPS16;RPMS16	Q9Y3D3	28S ribosomal protein S16, mitochondrial;cDNA FLJ58442, highly similar to 28S ribosomal protein S16, mitochondrial (S16mt);Putative uncharacterized protein MRPS16	0.794438	2	22.6	1.5804e-54
NDUFV1;UQOR1	P49821	Complex I-51kD;NADH dehydrogenase [ubiquinone] flavoprotein 1, mitochondrial;NADH dehydrogenase flavoprotein 1;NADH-ubiquinone oxidoreductase 51 kDa subunit;NADH dehydrogenase (Ubiquinone) flavoprotein 1, 51kDa variant;cDNA FLJ57201, highly similar to NADH-ubiquinone oxidoreductase 51 kDa subunit, mitochondrial (EC 1.6.5.3);cDNA FLJ57949, highly similar to NADH-ubiquinone oxidoreductase 51 kDa su…	0.794555	6	11.6	9.2613e-19
LIG1	P18858	DNA ligase 1;DNA ligase I;Polydeoxyribonucleotide synthase [ATP] 1;DNA ligase	0.794613	16	20.3	1.8942e-60
POLA2	Q14181	DNA polymerase alpha 70 kDa subunit;DNA polymerase alpha subunit B;cDNA FLJ37250 fis, clone BRAMY2006809, highly similar to DNA polymerase subunit alpha B;cDNA FLJ60312, highly similar to DNA polymerase subunit alpha B	0.794964	3	7	5.4531e-06
ADXR;FDXR;hCG_29834	B4DHX5	cDNA FLJ53329, highly similar to NADPH:adrenodoxin oxidoreductase, mitochondrial (EC 1.18.1.2);cDNA FLJ59457, highly similar to NADPH:adrenodoxin oxidoreductase, mitochondrial (EC 1.18.1.2);Ferredoxin--NADP(+) reductase;NADPH:adrenodoxin oxidoreductase, mitochondrial;cDNA FLJ59458, highly similar to NADPH:adrenodoxin oxidoreductase, mitochondrial (EC 1.18.1.2);cDNA FLJ54040, highly similar to NAD…	0.795241	4	6	1.566e-12
CGI-33;HIRIP5;NFU1	Q9UMS0	HIRA-interacting protein 5;NFU1 iron-sulfur cluster scaffold homolog, mitochondrial	0.795548	4	16.1	5.918e-11
KIAA1103;TACC1;DKFZp686K18126	O75410	Gastric cancer antigen Ga55;Taxin-1;Transforming acidic coiled-coil-containing protein 1;cDNA FLJ50409, highly similar to Transforming acidic coiled-coil-containing protein 1;cDNA FLJ50512, highly similar to Transforming acidic coiled-coil-containing protein 1;cDNA FLJ56209, highly similar to Transforming acidic coiled-coil-containing protein 1;Putative uncharacterized protein DKFZp686K18126;cDNA…	0.795723	4	5.3	3.1238e-06
RNASEH2A;RNASEHI;RNHIA;JUNB	O75792	Aicardi-Goutieres syndrome 4 protein;Ribonuclease H2 subunit A;Ribonuclease HI large subunit;Ribonuclease HI subunit A;RNase H(35);Ribonuclease	0.79581	7	20.7	7.0893e-31
NUP133;RP5-1068B5.4-002	Q8WUM0	133 kDa nucleoporin;Nuclear pore complex protein Nup133;Nucleoporin Nup133;cDNA FLJ55441, highly similar to Nuclear pore complex protein Nup133;cDNA FLJ55448, highly similar to Nuclear pore complex protein Nup133;Putative uncharacterized protein NUP133;Nucleoporin 133kDa	0.796175	8	9.3	1.4252e-76
KIAA0216;MYO18A;MYSPDZ	Q92614	Molecule associated with JAK3 N-terminus;Myosin containing a PDZ domain;Myosin-XVIIIa;cDNA FLJ60377, highly similar to Myosin-18A;SP-A receptor subunit SP-R210 alphaS;cDNA FLJ59649, highly similar to Myosin-18A;cDNA FLJ60372, highly similar to Myosin-18A	0.796511	8	4.4	2.8409e-11
PLD3	Q8IV08	Choline phosphatase 3;HindIII K4L homolog;Hu-K4;Phosphatidylcholine-hydrolyzing phospholipase D3;Phospholipase D3;cDNA FLJ59669, highly similar to Homo sapiens phospholipase D family, member 3 (PLD3), transcript variant 1, mRNA	0.797547	3	4.5	4.2235e-07
ARL7;ARL4C	Q4A519	ADP ribosylation factor-like protein 7;ADP-ribosylation factor-like protein 4C;ADP-ribosylation factor-like protein 7;ADP-ribosylation factor-like protein LAK	0.797722	2	7	6.0194e-09
CDK2;CDK2deltaT	P24941	Cell division protein kinase 2;p33 protein kinase;D-HSCDK2;cDNA FLJ54979, highly similar to Homo sapiens cyclin-dependent kinase 2 (CDK2), transcript variant 2, mRNA	0.798102	4	17.9	2.1969e-26
NUB1;NYREN18	Q9Y5A7	NEDD8 ultimate buster 1;Negative regulator of ubiquitin-like proteins 1;Renal carcinoma antigen NY-REN-18;Putative uncharacterized protein NUB1	0.798117	3	6.7	9.3096e-18
CORO7;hCG_1787779	P57737	70 kDa WD repeat tumor rejection antigen homolog;Coronin-7;cDNA FLJ54091, highly similar to Coronin-7;cDNA FLJ53352, highly similar to Coronin-7;cDNA FLJ37277 fis, clone BRAMY2012581, highly similar to Coronin-7;HCG1787779, isoform CRA_b;cDNA FLJ39919 fis, clone SPLEN2020154, highly similar to Coronin-7;cDNA FLJ58822, highly similar to Coronin-7	0.798146	2	2.3	2.3867e-05
H2BFH;H2BFN;HIST1H2BO;H2BFF;HIST1H2BB;H2BFR;HIST1H2BJ;H2BFQ;HIST2H2BE;HIST3H2BB;HIST2H2BC;HIST2H2BD	P23527	Histone H2B type 1-O;Histone H2B.2;Histone H2B.n;Histone H2B type 1-B;Histone H2B.1;Histone H2B.f;Histone H2B type 1-J;Histone H2B.r;Histone H2B type 2-E;Histone H2B.q;Histone H2B-GL105;H2B type 12;Histone H2B type 3-B;Histone H2B.t;Putative histone H2B type 2-C;Putative histone H2B type 2-D	0.798438	2	19.8	2.6862e-27
CRIP;CRIP1;CRP1	P50238	Cysteine-rich heart protein;Cysteine-rich intestinal protein;Cysteine-rich protein 1	0.798627	3	36.4	2.4895e-09
CNPY3;CTG4A;ERDA5;HSPC084;PRAT4A;TNRC5;UNQ1934/PRO4409	Q9BT09	CTG repeat protein 4a;Expanded repeat-domain protein CAG/CTG 5;Protein associated with TLR4;Protein canopy homolog 3;Trinucleotide repeat-containing gene 5 protein	0.798934	3	16.9	2.1769e-32
DNAJC10;ERDJ5;UNQ495/PRO1012;hCG_22235	Q8IXB1	DnaJ homolog subfamily C member 10;ER-resident protein ERdj5;Macrothioredoxin;cDNA FLJ14795 fis, clone NT2RP4001219, highly similar to Homo sapiens DnaJ (Hsp40) homolog, subfamily C, member 10 (DNAJC10), mRNA;DNAJC10 protein;DnaJ (Hsp40) homolog, subfamily C, member 10, isoform CRA_b;Macrothioredoxin isoform 1	0.798963	11	11	8.4728e-19
WWP2	O00308	Atrophin-1-interacting protein 2;NEDD4-like E3 ubiquitin-protein ligase WWP2;WW domain-containing protein 2;cDNA FLJ55648, highly similar to NEDD4-like E3 ubiquitin-protein ligase WWP2 (EC 6.3.2.-);cDNA FLJ59755, highly similar to NEDD4-like E3 ubiquitin-protein ligase WWP2 (EC 6.3.2.-);cDNA FLJ55539, highly similar to NEDD4-like E3 ubiquitin-protein ligase WWP2 (EC 6.3.2.-);cDNA, FLJ78996, highl…	0.799824	2	4.5	5.6379e-21
CTNNG;DP3;JUP	P14923	Catenin gamma;Desmoplakin III;Desmoplakin-3;Junction plakoglobin;Plakoglobin	0.800364	18	27.4	1.7863e-61
CALU;hCG_41656;tcag7.422	B3KPG9	Calumenin, isoform CRA_c;cDNA FLJ31776 fis, clone NT2RI2008141, highly similar to CALUMENIN;cDNA FLJ90381 fis, clone NT2RP2005035, highly similar to Calumenin;Calumenin;Crocalbin;IEF SSP 9302;CALU protein;Calumenin, isoform CRA_b;cDNA, FLJ92797, Homo sapiens calumenin (CALU), mRNA;cDNA FLJ14554 fis, clone NT2RM2001839, highly similar to Calumenin	0.800452	2	12.7	1.6033e-16
DC37;MRPS15;RPMS15;hCG_24407	P82914	28S ribosomal protein S15, mitochondrial;Mitochondrial ribosomal protein S15, isoform CRA_c;cDNA FLJ56752, highly similar to 28S ribosomal protein S15, mitochondrial (S15mt);Mitochondrial ribosomal protein S15 variant	0.800467	2	8.6	2.9317e-06
KIAA1507;URG4;URGCP	Q8TCY9	HBV X protein up-regulated gene 4 protein;HBxAg up-regulated gene 4 protein;Up-regulator of cell proliferation;cDNA, FLJ95100, highly similar to Homo sapiens up-regulated gene 4 (URG4), mRNA;cDNA FLJ58708, weakly similar to Mus musculus GTPase, very large interferon inducible 1, transcript variant A, mRNA	0.800773	4	6.7	3.2843e-10
LARP4;PP13296	Q71RC2	La ribonucleoprotein domain family member 4;La-related protein 4;LARP4 protein;C-Mpl binding protein	0.801707	10	15.9	1.7414e-26
FKBP60;FKBP63;FKBP9	B7Z6H3	cDNA FLJ51089, highly similar to FK506-binding protein 9 (EC 5.2.1.8);63 kDa FK506-binding protein;FK506-binding protein 9;Peptidyl-prolyl cis-trans isomerase FKBP9;Rotamase;cDNA PSEC0007 fis, clone NT2RM1000634, highly similar to FK506-binding protein 9 (EC 5.2.1.8);cDNA FLJ53831, highly similar to FK506-binding protein 9 (EC 5.2.1.8);cDNA FLJ53833, highly similar to FK506-binding protein 9 (EC …	0.801999	2	4.3	0.0036261
RIG;RPS15	P62841	40S ribosomal protein S15;RIG protein	0.802087	2	9	4.7571e-54
C6orf93;LTV1	Q96GA3	Protein LTV1 homolog;cDNA FLJ61396	0.802131	5	9.7	5.474e-23
C8orf82	Q6P1X6	UPF0598 protein C8orf82	0.802539	2	11.9	2.2503e-05
ARHT1;RHOT1	Q8IXI2	Mitochondrial Rho GTPase 1;Rac-GTP-binding protein-like protein;Ras homolog gene family member T1	0.8027	2	5.4	3.9434e-09
CLMN;KIAA1188	Q96JQ2	Calmin;Calponin-like transmembrane domain protein;CLMN protein;cDNA FLJ13766 fis, clone PLACE4000129, highly similar to Calmin;Calmin (Calponin-like, transmembrane)	0.802714	2	2	0.003662
AD-017;GALA4A;GLT8D1;MSTP137;UNQ572/PRO1134	Q68CQ7	Glycosyltransferase 8 domain-containing protein 1;Putative uncharacterized protein GLT8D1	0.803152	2	3	0.002906
NDUFV3	P56181	Complex I-9kD;NADH dehydrogenase [ubiquinone] flavoprotein 3, mitochondrial;NADH-ubiquinone oxidoreductase 9 kDa subunit;Renal carcinoma antigen NY-REN-4;cDNA FLJ31479 fis, clone NT2NE2001634, moderately similar to NADH-UBIQUINONE OXIDOREDUCTASE 9 KD SUBUNIT (EC 1.6.5.3)	0.803357	3	8.5	2.5744e-10
TUBG;TUBG1;TUBG2	P23258	Gamma-1-tubulin;Gamma-tubulin complex component 1;Tubulin gamma-1 chain;Gamma-2-tubulin;Tubulin gamma-2 chain	0.804218	2	8	1.0881e-12
CDA14;ERGIC2;ERV41;PTX1	Q96RQ1	Endoplasmic reticulum-Golgi intermediate compartment protein 2;Cd002 protein	0.804276	2	4.4	0.0020281
UNP;UNPH;USP4	Q13107	Deubiquitinating enzyme 4;Ubiquitin carboxyl-terminal hydrolase 4;Ubiquitin thioesterase 4;Ubiquitin-specific-processing protease 4;Ubiquitous nuclear protein homolog;Ubiquitin carboxyl-terminal hydrolase	0.804539	2	3.1	1.8101e-11
SEC13L;SEH1;SEH1L	Q96EE3	Nucleoporin SEH1;Nup107-160 subcomplex subunit SEH1;SEC13-like protein	0.804889	2	7.1	1.1946e-06
IL1RL1L;IL1RL1LG;TMED1	Q13445	Interleukin-1 receptor-like 1 ligand;Putative T1/ST2 receptor-binding protein;Transmembrane emp24 domain-containing protein 1	0.804962	3	17.2	3.2582e-16
CVAK104;KIAA1360;SCYL2	Q6P3W7	Coated vesicle-associated kinase of 104 kDa;SCY1-like protein 2;cDNA FLJ10074 fis, clone HEMBA1001744, weakly similar to SCY1 PROTEIN	0.805575	9	11.6	1.2662e-30
CTNNA1;hCG_1782385	P35221	Alpha E-catenin;Cadherin-associated protein;Catenin alpha-1;Renal carcinoma antigen NY-REN-13;cDNA FLJ54547, highly similar to Alpha-1 catenin (Cadherin-associated protein);cDNA FLJ54047, highly similar to Alpha-1 catenin (Cadherin-associated protein);cDNA FLJ36832 fis, clone ASTRO2010799, highly similar to ALPHA-1 CATENIN;cDNA FLJ54052, highly similar to Alpha-1 catenin (Cadherin-associated prot…	0.806203	18	22.7	4.6273e-86
TMEM43;UNQ2564/PRO6244;FLJ00144	Q9BTV4	Protein LUMA;Transmembrane protein 43;FLJ00144 protein	0.806831	7	14	7.1499e-32
CCPG;FAM120B;KIAA1838	B4DG54	cDNA FLJ56635;cDNA FLJ56631;Constitutive coactivator of peroxisome proliferator-activated receptor gamma;PPARG constitutive coactivator 1;Protein FAM120B;cDNA FLJ55614;cDNA FLJ51486	0.807079	3	4.2	5.0729e-17
RAB7L1;hCG_19156	O14966	Rab-7-like protein 1;Ras-related protein Rab-7L1;cDNA, FLJ93464, highly similar to Homo sapiens RAB7, member RAS oncogene family-like 1 (RAB7L1), mRNA;RAB7, member RAS oncogene family-like 1 variant;RAB7, member RAS oncogene family-like 1;RAB7, member RAS oncogene family-like 1, isoform CRA_a;RAB7L1 protein	0.807852	2	16.3	9.5728e-05
KIAA0406	O43156	Uncharacterized protein KIAA0406;KIAA0406 protein	0.8081	4	3.7	2.1779e-18
H1F3;HIST1H1D;H1F4;HIST1H1E;hCG_1645742;H1F2;HIST1H1C;hCG_1640485;H1FT;H1T;HIST1H1T;H1F1;HIST1H1A	P16402	Histone H1.3;Histone H1c;Histone H1.4;Histone H1b;Liver histone H1e;Histone 1, H1e;Histone H1e;cDNA, FLJ94268, highly similar to Homo sapiens histone 1, H1e (HIST1H1E), mRNA;Histone cluster 1, H1e;Histone H1.2;Histone H1d;cDNA FLJ76039, highly similar to Homo sapiens histone 1, H1c (HIST1H1C), mRNA;Histone 1, H1c;Histone H1t;Testicular H1 histone;Histone cluster 1, H1t;Histone H1.1	0.808305	6	12.2	3.2612e-09
LPP;hCG_17155	Q93052	LIM domain-containing preferred translocation partner in lipoma;Lipoma-preferred partner;cDNA FLJ50930, highly similar to Lipoma-preferred partner;LPP protein;LIM domain containing preferred translocation partner in lipoma, isoform CRA_e;Putative uncharacterized protein LPP;cDNA FLJ59653, highly similar to Lipoma-preferred partner	0.808582	12	25.2	5.0415e-55
HIP1	O00291	Huntingtin-interacting protein 1;Huntingtin-interacting protein I;HIP1 protein;cDNA FLJ56852, highly similar to Huntingtin-interacting protein 1;cDNA FLJ56785, highly similar to Huntingtin-interacting protein 1;cDNA FLJ56396, highly similar to Huntingtin-interacting protein 1	0.808714	5	5.8	6.9996e-14
CRIB1;KIAA0147;LAP4;SCRB1;SCRIB;VARTUL	Q14160	Protein LAP4;Protein scribble homolog;SCRIB protein	0.809414	6	3.6	1.0554e-06
CCDC115	B4DJ47	cDNA FLJ55215, moderately similar to Mus musculus coiled-coil domain containing 115 (Ccdc115), mRNA;Coiled-coil domain-containing protein 115	0.80956	2	5.2	0.0016156
KIAA0704;ORP3;OSBP3;OSBPL3	Q9H4L5	Oxysterol-binding protein-related protein 3;Putative uncharacterized protein OSBPL3	0.809808	2	2.8	2.4873e-06
APMAP;C20orf3;UNQ1869/PRO4305;RP4-568C11.2-002	Q9HDC9	Adipocyte plasma membrane-associated protein;Protein BSCv;Chromosome 20 open reading frame 3	0.809969	10	16.3	4.092e-37
EEF1A2;EEF1AL;STN	Q05639	Elongation factor 1-alpha 2;Eukaryotic elongation factor 1 A-2;Statin-S1;Eukaryotic translation elongation factor 1 alpha 2 variant	0.810305	2	32.4	1.5289e-164
PHKA2;PHKLA;PYK	P46019	Phosphorylase b kinase regulatory subunit alpha, liver isoform	0.810509	2	2.8	1.1498e-05
H4/A;H4/B;H4/C;H4/D;H4/E;H4/G;H4/H;H4/I;H4/J;H4/K;H4/M;H4/N;H4/O;H4F2;H4FA;H4FB;H4FC;H4FD;H4FE;H4FG;H4FH;H4FI;H4FJ;H4FK;H4FM;H4FN;H4FO;HIST1H4A;HIST1H4B;HIST1H4C;HIST1H4D;HIST1H4E;HIST1H4F;HIST1H4H;HIST1H4I;HIST1H4J;HIST1H4K;HIST1H4L;HIST2H4;HIST2H4A;HIST2H4B;HIST4H4	P62805	Histone H4	0.811034	10	35	1.5432e-56
ACSF3;PSEC0197	Q4G176	Acyl-CoA synthetase family member 3, mitochondrial;ACSF3 protein	0.811312	2	4.3	3.4706e-05
EIF2AK4;GCN2;KIAA1338	Q9P2K8	Eukaryotic translation initiation factor 2-alpha kinase 4;GCN2-like protein	0.81172	2	1.7	0.0018734
ACAC;ACACA;ACC1;ACCA;hCG_30204	Q13085	ACC-alpha;Acetyl-CoA carboxylase 1;Biotin carboxylase;Acetyl-Coenzyme A carboxylase alpha;HCG30204, isoform CRA_b	0.813238	10	5.7	8.6085e-22
hCG_2043066;RAPH1;ALS2CR18;ALS2CR9;KIAA1681;LPD;PREL2;RMO1	C9K0J5	Putative uncharacterized protein RAPH1;Ras association (RalGDS/AF-6) and pleckstrin homology domains 1, isoform CRA_b;Amyotrophic lateral sclerosis 2 chromosomal region candidate gene 18 protein;Amyotrophic lateral sclerosis 2 chromosomal region candidate gene 9 protein;Lamellipodin;Proline-rich EVH1 ligand 2;Protein RMO1;Ras-associated and pleckstrin homology domains-containing protein 1	0.813428	3	3.1	4.2587e-08
HPR6.6;PGRMC;PGRMC1;hCG_23188	O00264	Membrane-associated progesterone receptor component 1;cDNA, FLJ94602, Homo sapiens progesterone receptor membrane component 1 (PGRMC1),mRNA;PGRMC1 protein;Progesterone receptor membrane component 1;Progesterone receptor membrane component 1, isoform CRA_a	0.813472	6	24.1	1.0972e-128
SEL1L;TSA305;UNQ128/PRO1063	Q9UBV2	Protein sel-1 homolog 1;Suppressor of lin-12-like protein 1;SEL1L protein	0.813735	6	10.3	2.8843e-34
C6orf14;HSPC183;MRPS18B;PTD017;DAMA-178G23.8-001;DAMC-83F13.5-001;DADB-129D20.6-003;DAMA-178G23.8-003;DAMC-83F13.5-003;DAQB-47P19.5-003;DASS-182C6.3-003;XXbac-BCX48F10.3-003;XXbac-BPG249D20.2-003	Q9Y676	28S ribosomal protein S18-2, mitochondrial;28S ribosomal protein S18b, mitochondrial;cDNA, FLJ92156, Homo sapiens mitochondrial ribosomal protein S18B (MRPS18B),nuclear gene encoding mitochondrial protein, mRNA;Mitochondrial ribosomal protein S18B;Putative uncharacterized protein ENSP00000365691;cDNA FLJ54285, highly similar to 28S ribosomal protein S18b, mitochondrial	0.813778	3	26.4	3.3867e-24
KIAA1631;MOV10;hCG_38463;RP11-426L16.2-003	Q9HCE1	Moloney leukemia virus 10 protein;Putative helicase MOV-10;cDNA FLJ32791 fis, clone TESTI2002365, highly similar to helicase MOV-10 (EC 3.6.1.-);cDNA FLJ54557, highly similar to helicase MOV-10 (EC 3.6.1.-);Mov10, Moloney leukemia virus 10, homolog (Mouse);Mov10, Moloney leukemia virus 10, homolog (Mouse), isoform CRA_a;cDNA FLJ13235 fis, clone OVARC1000304, highly similar to PROTEIN MOV-10	0.814698	6	9.4	2.9089e-49
ACSVL1;FACVL1;FATP2;SLC27A2;VLACS	O14975	Fatty acid transport protein 2;Fatty-acid-coenzyme A ligase, very long-chain 1;Long-chain-fatty-acid--CoA ligase;Solute carrier family 27 member 2;THCA-CoA ligase;Very long-chain acyl-CoA synthetase;Very long-chain-fatty-acid-CoA ligase;cDNA FLJ41911 fis, clone PEBLM2008605, highly similar to Very-long-chain acyl-CoA synthetase (EC 6.2.1.-);Solute carrier family 27 (Fatty acid transporter), membe…	0.815063	4	4	1.5631e-14
NS4ATP1;TBC1D23	Q9NUY8	HCV non-structural protein 4A-transactivated protein 1;TBC1 domain family member 23;TBC1 domain family, member 23;cDNA FLJ35607 fis, clone SPLEN2009513	0.815442	2	3.6	8.7405e-07
C7orf50;FP15621	Q9BRJ6	Uncharacterized protein C7orf50;Putative uncharacterized protein C7orf50	0.815588	3	18.6	2.6751e-50
BND7;EPB72;STOM;RP11-342H3.1-002	P27105	Erythrocyte band 7 integral membrane protein;Protein 7.2b;Stomatin;cDNA FLJ61192, highly similar to Erythrocyte band 7 integral membrane protein;cDNA FLJ52062, highly similar to Erythrocyte band 7 integral membrane protein;cDNA FLJ53133, highly similar to Erythrocyte band 7 integral membrane protein	0.816041	5	21.2	1.7605e-89
RFC3	P40938	Activator 1 38 kDa subunit;Activator 1 subunit 3;Replication factor C 38 kDa subunit;Replication factor C subunit 3;cDNA FLJ60629, highly similar to Replication factor C subunit 3;Replication factor C 3 isoform 1 variant;Replication factor C (Activator 1) 3, 38kDa;Putative uncharacterized protein RFC3	0.816464	5	16.3	5.091e-14
EPS15L1;EPS15R;hCG_36964;DKFZp586A0524	B4DKA3	cDNA FLJ60624, highly similar to Epidermal growth factor receptor substrate 15-like 1;Epidermal growth factor receptor substrate 15-like 1;Eps15-related protein;cDNA FLJ77869;cDNA FLJ56111, highly similar to Epidermal growth factor receptor substrate 15-like 1;cDNA FLJ14104 fis, clone MAMMA1001198, highly similar to Epidermal growth factor receptor substrate 15-like 1;Epidermal growth factor rece…	0.816727	2	1.1	0.023112
FANCI;KIAA1794	Q9NVI1	Fanconi anemia group I protein;Fanconi anemia, complementation group I;cDNA FLJ30614 fis, clone CTONG2001139	0.816771	15	12.3	8.012e-66
ACTBL2	Q562R1	Beta-actin-like protein 2;Kappa-actin	0.816902	13	25.8	1.5654e-106
KIAA0028;LARS2	Q15031	Leucine--tRNA ligase;Probable leucyl-tRNA synthetase, mitochondrial;Leucyl-tRNA synthetase, mitochondrial	0.817588	4	5.2	1.7427e-17
BCON3;NRBP;NRBP1	Q9UHY1	Nuclear receptor-binding protein;cDNA FLJ54186, highly similar to Nuclear receptor-binding protein	0.817865	5	13.6	7.4678e-31
LZTR1;TCFL2	Q8N653	Leucine-zipper-like transcriptional regulator 1;cDNA FLJ45137 fis, clone BRAWH3038827, highly similar to Homo sapiens leucine-zipper-like transcriptional regulator, 1 (LZTR1);cDNA FLJ53345, highly similar to Leucine-zipper-like transcriptional regulator1;cDNA, FLJ94057, highly similar to Homo sapiens leucine-zipper-like transcriptional regulator, 1(LZTR1), mRNA	0.817968	2	3.5	0.00012792
NDUFB8;hCG_24658;RP11-411B6.5-006;RP11-411B6.5-003	O95169	Complex I-ASHI;NADH dehydrogenase [ubiquinone] 1 beta subcomplex subunit 8, mitochondrial;NADH-ubiquinone oxidoreductase ASHI subunit;NADH dehydrogenase (Ubiquinone) 1 beta subcomplex, 8, 19kDa;NADH dehydrogenase (Ubiquinone) 1 beta subcomplex, 8, 19kDa, isoform CRA_a;cDNA FLJ52503, highly similar to NADH dehydrogenase (ubiquinone) 1 beta subcomplex subunit 8, mitochondrial (EC 1.6.5.3) (EC 1.6.9…	0.81861	3	25.3	7.6014e-25
ALDH5A1;SSADH;hCG_37509	A8K435	cDNA FLJ78564, highly similar to Homo sapiens aldehyde dehydrogenase 5 family, member A1 (succinate-semialdehyde dehydrogenase) (ALDH5A1), nuclear gene encoding mitochondrial protein, transcript variant 2, mRNA;Succinic semialdehyde dehydrogenase;Aldehyde dehydrogenase family 5 member A1;NAD(+)-dependent succinic semialdehyde dehydrogenase;Succinate-semialdehyde dehydrogenase, mitochondrial;cDNA …	0.818989	2	5.3	5.326e-07
H105E3;NSDHL	Q15738	Protein H105e3;Sterol-4-alpha-carboxylate 3-dehydrogenase, decarboxylating;Putative uncharacterized protein NSDHL	0.819646	11	32.4	3.4925e-48
EFTUD2;KIAA0031;SNRP116;U5-116KD	Q15029	116 kDa U5 small nuclear ribonucleoprotein component;Elongation factor Tu GTP-binding domain-containing protein 2;SNU114 homolog;U5 snRNP-specific protein, 116 kDa;cDNA FLJ78483, highly similar to Homo sapiens elongation factor Tu GTP binding domain containing 2 (EFTUD2), mRNA;U5-116KD protein;cDNA FLJ44500 fis, clone UTERU3000828, highly similar to 116 kDa U5 small nuclear ribonucleoprotein comp…	0.819997	20	20.8	6.4767e-93
RBBP5;RBQ3	Q15291	Retinoblastoma-binding protein 5;Retinoblastoma-binding protein RBQ-3;cDNA FLJ59722, highly similar to Retinoblastoma-binding protein 5;cDNA FLJ60295, highly similar to Retinoblastoma-binding protein 5	0.820157	2	3.7	0.0029157
KIAA0168;RASSF2	P50749	Ras association domain-containing protein 2	0.820332	3	10.7	8.4578e-18
CDABP0091;CGI-28;MRPL4	Q9BYD3	39S ribosomal protein L4, mitochondrial	0.820376	6	24.4	2.3527e-28
KIAA1783;MYO15B;MYO15BP	Q96JP2	Myosin XVBP;Putative myosin-XVB;Unconventional myosin-15B	0.820683	2	2	6.2387e-11
BASP1;NAP22	P80723	22 kDa neuronal tissue-enriched acidic protein;Brain acid soluble protein 1;Neuronal axonal membrane protein NAP-22	0.821617	8	57.3	1.8856e-29
CPLA2;PLA2G4;PLA2G4A	P47712	Cytosolic phospholipase A2;Lysophospholipase;Phosphatidylcholine 2-acylhydrolase;Phospholipase A2;Phospholipase A2 group IVA;cDNA FLJ75258, highly similar to Homo sapiens phospholipase A2, group IVA (cytosolic, calcium-dependent) (PLA2G4A), mRNA;cDNA FLJ51413, highly similar to Cytosolic phospholipase A2	0.821734	12	15	4.8916e-62
ATP11;ATPAF1	Q5TC12	ATP synthase mitochondrial F1 complex assembly factor 1;ATP11 homolog;Putative uncharacterized protein ATPAF1;cDNA FLJ50725, highly similar to Homo sapiens ATP synthase mitochondrial F1 complex assembly factor 1 (ATPAF1), mRNA;cDNA FLJ52027, highly similar to Homo sapiens ATP synthase mitochondrial F1 complex assembly factor 1 (ATPAF1), mRNA	0.821879	3	7.1	0.000492
CGI-64;MTCH1;PSAP;UNQ1871/PRO4314;PIG60;RP1-90K10.1-007	Q9NZJ7	Mitochondrial carrier homolog 1;Presenilin-associated protein;MTCH1 protein;cDNA FLJ12721 fis, clone NT2RP1001310, highly similar to Mitochondrial carrier homolog 1;Cell proliferation-inducing protein 60;CGI-64 protein;Mitochondrial carrier homolog 1 (C. elegans);cDNA FLJ54217, highly similar to Mitochondrial carrier homolog 1	0.821879	3	5.7	0.0015697
CDC10;SEPT7;Nbla02942;DKFZp686F17268	Q16181	CDC10 protein homolog;Septin-7;cDNA FLJ75185;Predicted protein product of Nbla02942;Putative uncharacterized protein DKFZp686F17268;cDNA FLJ53636, highly similar to Septin-7;cDNA FLJ54551, highly similar to Septin-7;SEPT7 protein;Septin 7;cDNA FLJ52574, highly similar to Septin-7;CDC10 protein variant	0.821923	8	15.3	6.6552e-36
CGI-104;HSPC172;PTD009;SBDN;TRAPPC4	Q9Y296	Hematopoietic stem/progenitor cell protein 172;Synbindin;Trafficking protein particle complex subunit 4;TRS23 homolog;cDNA FLJ55104, moderately similar to Trafficking protein particle complex subunit4;cDNA FLJ53004, highly similar to Trafficking protein particle complex subunit 4	0.821952	3	16.4	4.1244e-31
CXorf3;THOC2	Q8NI27	hTREX120;THO complex subunit 2;THOC2 protein;cDNA FLJ61096, highly similar to THO complex subunit 2	0.821982	2	1.7	0.0038159
CSNK1A1;hCG_201512;CSNK1A1L	Q05DL3	CSNK1A1 protein;Casein kinase 1, alpha 1, isoform CRA_g;cDNA FLJ56335, highly similar to Casein kinase I isoform alpha (EC 2.7.11.1);Putative uncharacterized protein;Casein kinase I isoform alpha;CK1;cDNA FLJ55317, highly similar to Homo sapiens casein kinase 1, alpha 1 (CSNK1A1), transcript variant 1, mRNA;cDNA FLJ51815, highly similar to Homo sapiens casein kinase 1, alpha 1 (CSNK1A1), transcri…	0.824098	5	22.8	5.6867e-41
ACOT2;PTE2;PTE2A;ACOT1;CTE1	P49753	Acyl-coenzyme A thioester hydrolase 2a;Acyl-coenzyme A thioesterase 2, mitochondrial;CTE-Ia;Long-chain acyl-CoA thioesterase 2;ZAP128;Acyl-coenzyme A thioesterase 1;CTE-I;CTE-Ib;Inducible cytosolic acyl-coenzyme A thioester hydrolase;Long chain acyl-CoA thioester hydrolase;Acyl-CoA thioesterase 1;cDNA FLJ54503, highly similar to Acyl-coenzyme A thioesterase 1 (EC 3.1.2.2);Putative uncharacterized…	0.824113	3	10.1	6.0349e-13
ECE1;hCG_38869;RP3-329E20.1-008	P42892	Endothelin-converting enzyme 1;Endothelin converting enzyme 1, isoform CRA_e;Endothelin-converting enzyme-1c;cDNA FLJ59212, highly similar to Endothelin-converting enzyme 1 (EC 3.4.24.71);Endothelin converting enzyme 1	0.824127	3	6.1	1.5933e-06
FKBP14;FKBP22;UNQ322/PRO381	Q9NWM8	22 kDa FK506-binding protein;FK506-binding protein 14;Peptidyl-prolyl cis-trans isomerase FKBP14;Rotamase	0.824507	2	11.4	6.8654e-06
ADAR;ADAR1;DSRAD;G1P1;IFI4;hCG_18813	E7ENU4	136 kDa double-stranded RNA-binding protein;Double-stranded RNA-specific adenosine deaminase;Interferon-inducible protein 4;K88DSRBP;cDNA FLJ61696, highly similar to Double-stranded RNA-specific adenosine deaminase (EC 3.5.4.-);Adenosine deaminase, RNA-specific, isoform CRA_b;Adenosine deaminase, RNA-specific isoform ADAR-a variant;Truncated adenosine deaminase acting on RNA 1-A;Adenosine deamina…	0.824624	7	5.4	2.6698e-28
COX5B	P10606	Cytochrome c oxidase polypeptide Vb;Cytochrome c oxidase subunit 5B, mitochondrial;Cytochrome c oxidase subunit Vb;Putative uncharacterized protein COX5B;COX5B protein	0.824989	3	18.6	3.5399e-10
EFG;EFG1;GFM;GFM1;hCG_1811418	Q96RP9	Elongation factor G 1, mitochondrial;Elongation factor G, mitochondrial;Elongation factor G1;Putative uncharacterized protein GFM1;G elongation factor, mitochondrial 1, isoform CRA_c	0.825003	15	15.5	4.9587e-63
CHRAC17;POLE3	Q9NRF9	Arsenic-transactivated protein;Chromatin accessibility complex 17 kDa protein;DNA polymerase epsilon subunit 3;DNA polymerase epsilon subunit p17;DNA polymerase II subunit 3	0.825339	3	27.2	2.6052e-05
KIAA0610;SPG20;TAHCCP1;hCG_32832	Q8N0X7	Spartin;Spastic paraplegia 20 protein;Trans-activated by hepatitis C virus core protein 1;cDNA FLJ75882, highly similar to Homo sapiens spastic paraplegia 20, spartin (Troyer syndrome) (SPG20), mRNA;cDNA FLJ11087 fis, clone PLACE1005277, highly similar to Spartin;Spastic paraplegia 20, spartin (Troyer syndrome), isoform CRA_b;cDNA FLJ11345 fis, clone PLACE1010877, highly similar to Spartin;cDNA F…	0.825339	3	6.8	4.6071e-45
GYG;GYG1	P46976	Glycogenin-1;cDNA, FLJ92583, highly similar to Homo sapiens glycogenin (GYG), mRNA;GYG1 protein;Putative uncharacterized protein GYG1	0.825368	2	8.6	1.9526e-06
CGI-31;My009;PIG26;PSEC0045;TMX2;TXNDC14;UNQ237/PRO270	Q9Y320	Cell proliferation-inducing gene 26 protein;Thioredoxin domain-containing protein 14;Thioredoxin-related transmembrane protein 2;cDNA, FLJ93451, highly similar to Homo sapiens thioredoxin domain containing 14 (TXNDC14), mRNA;Putative uncharacterized protein TMX2;cDNA FLJ52711, highly similar to Homo sapiens thioredoxin domain containing 14 (TXNDC14), mRNA	0.825397	6	19	1.1719e-07
ARHGAP34;FNBP2;KIAA0456;SRGAP2;RP11-421E17.2-001;RP3-365I19.1-001;RP11-421E17.2-002	O75044	Formin-binding protein 2;Rho GTPase-activating protein 34;SLIT-ROBO Rho GTPase-activating protein 2;SLIT-ROBO Rho GTPase activating protein 2;cDNA FLJ56407, highly similar to SLIT-ROBO Rho GTPase-activating protein 2;SRGAP2 protein;Novel protein similar to SLIT-ROBO Rho GTPase activating protein 2 SRGAP2;cDNA FLJ10023 fis, clone HEMBA1000608, highly similar to SLIT-ROBO Rho GTPase-activating prot…	0.825485	4	6.2	1.8075e-18
POLA1;POLA	A6NMQ1	DNA polymerase;DNA polymerase alpha catalytic subunit;DNA polymerase alpha catalytic subunit p180	0.825529	13	10.9	3.937e-35
ALY;BEF;THOC4	E9PB61	Ally of AML-1 and LEF-1;bZIP-enhancing factor BEF;THO complex subunit 4;Transcriptional coactivator Aly/REF	0.826361	5	10.6	2.2184e-17
PCM1;hCG_28254	Q15154	Pericentriolar material 1 protein;PCM1 protein;Pericentriolar material 1, isoform CRA_a;Putative uncharacterized protein PCM1;cDNA FLJ56445, highly similar to Homo sapiens pericentriolar material 1 (PCM1), mRNA;cDNA FLJ53611, highly similar to Homo sapiens pericentriolar material 1 (PCM1), mRNA	0.82655	3	1.6	2.9015e-10
KIAA0152;MLEC	Q14165	Malectin	0.827047	5	20.2	2.9811e-92
DDHD2;KIAA0725;SAMWD1	O94830	DDHD domain-containing protein 2;Phospholipase DDHD2;SAM, WWE and DDHD domain-containing protein 1;cDNA FLJ31963 fis, clone NT2RP7007610, highly similar to Homo sapiens DDHD domain containing 2 (DDHD2), mRNA;cDNA FLJ45096 fis, clone BRAWH3030910, highly similar to Homo sapiens DDHD domain containing 2 (DDHD2), mRNA	0.827061	2	4.4	0.0086455
HINT2	Q9BX68	HINT-3;Histidine triad nucleotide-binding protein 2, mitochondrial;HIT-17kDa;PKCI-1-related HIT protein;PKCI-1-related HIT protein variant;Protein kinase C inhibitor-2	0.827251	2	9.2	0.00036697
G2AN;GANAB;KIAA0088	Q14697	Alpha-glucosidase 2;Glucosidase II subunit alpha;Neutral alpha-glucosidase AB;cDNA FLJ59643, highly similar to Neutral alpha-glucosidase AB;cDNA FLJ54035, highly similar to Neutral alpha-glucosidase AB;cDNA FLJ61290, highly similar to Neutral alpha-glucosidase AB;cDNA FLJ54057, highly similar to Neutral alpha-glucosidase AB	0.82763	24	17.8	4.0207e-189
TMEM68	Q96MH6	Transmembrane protein 68;TMEM68 protein	0.827733	2	7.4	0.0023408
HAUS5;KIAA0841	O94927	HAUS augmin-like complex subunit 5	0.828039	2	4.4	9.5079e-07
C19orf21	Q8IVT2	Uncharacterized protein C19orf21	0.828098	8	12.8	1.6733e-30
AFTH;AFTPH;Nbla10388	Q6ULP2	Aftiphilin;Putative uncharacterized protein AFTPH;Aftiphilin protein isoform b variant;Putative uncharacterized protein Nbla10388	0.828667	3	4.5	1.365e-10
C3orf5;GK002;MRPS22;RPMS22	P82650	28S ribosomal protein S22, mitochondrial;cDNA FLJ78575;Mitochondrial ribosomal protein S22 variant;Mitochondrial ribosomal protein S22;cDNA PSEC0127 fis, clone PLACE1003724, highly similar to Mitochondrial 28S ribosomal protein S22;Brain my045 protein	0.828681	10	21.7	1.1401e-29
	B3KT34	cDNA FLJ37560 fis, clone BRCOC2000333, highly similar to Succinate dehydrogenase (ubiquinone) flavoprotein subunit, mitochondrial (EC 1.3.5.1);cDNA FLJ55072, highly similar to Succinate dehydrogenase (ubiquinone) flavoprotein subunit, mitochondrial (EC1.3.5.1);SDHA protein;cDNA FLJ16373 fis, clone THYMU3000269, highly similar to Succinate dehydrogenase (ubiquinone) flavoprotein subunit, mitochond…	0.829192	11	20.5	3.5139e-60
UCK2;UMPK	Q9BZX2	Cytidine monophosphokinase 2;Testis-specific protein TSA903;Uridine monophosphokinase 2;Uridine-cytidine kinase 2;Uridine kinase	0.829718	4	28.7	2.9655e-31
MRPL44	Q9H9J2	39S ribosomal protein L44, mitochondrial	0.829747	7	19	4.5362e-27
SPK;SYMPK;SYMPK variant protein	Q92797	Symplekin;cDNA FLJ61705, highly similar to Symplekin;SYMPK variant protein	0.830083	6	5.7	1.4575e-47
CHP	Q99653	Calcineurin B homolog;Calcineurin homologous protein;Calcium-binding protein CHP;Calcium-binding protein p22;cDNA FLJ57188, highly similar to Calcium-binding protein p22	0.830258	7	39	1.0176e-74
DOCK1	A8MU08	Putative uncharacterized protein DOCK1;180 kDa protein downstream of CRK;Dedicator of cytokinesis protein 1;Dedicator of cytokinesis 1	0.830594	8	5.6	9.473e-47
TP53BP1	Q12888	Tumor suppressor p53-binding protein 1;cDNA FLJ56510, highly similar to Tumor suppressor p53-binding protein 1;Putative uncharacterized protein TP53BP1;cDNA FLJ78617;cDNA FLJ41424 fis, clone BRHIP2003748, highly similar to Tumor suppressor p53-binding protein 1	0.830812	2	1.4	0.0061225
MALT1;MLT	Q9UDY8	MALT lymphoma-associated translocation;Mucosa-associated lymphoid tissue lymphoma translocation protein 1;Paracaspase;cDNA FLJ78650, highly similar to Homo sapiens mucosa associated lymphoid tissue lymphoma translocation gene 1 (MALT1), transcript variant 1, mRNA	0.830929	6	9.2	1.1194e-23
GROS1;LEPRE1;P3H1;PSEC0109;DKFZp547C166	Q32P28	Growth suppressor 1;Leucine- and proline-enriched proteoglycan 1;Prolyl 3-hydroxylase 1;cDNA FLJ53395, highly similar to Prolyl 3-hydroxylase 1 (EC 1.14.11.7);cDNA FLJ54152, highly similar to Prolyl 3-hydroxylase 1 (EC 1.14.11.7);Putative uncharacterized protein DKFZp547C166	0.831469	3	3.9	3.0068e-09
EFHA1	Q8IYU8	EF-hand domain-containing family member A1	0.832272	2	6.9	2.5798e-16
MAN2A2;MANA2X	P49641	Alpha-mannosidase 2x;Alpha-mannosidase IIx;Mannosidase alpha class 2A member 2;Mannosyl-oligosaccharide 1,3-1,6-alpha-mannosidase;cDNA FLJ50120, highly similar to Homo sapiens mannosidase, alpha, class 2A, member 2 (MAN2A2), mRNA;cDNA FLJ54355, highly similar to Homo sapiens mannosidase, alpha, class 2A, member 2 (MAN2A2), mRNA;cDNA, FLJ79049, highly similar to Homo sapiens mannosidase, alpha, cl…	0.832331	2	2.1	0.0029699
KIAA0791;NUP155	O75694	155 kDa nucleoporin;Nuclear pore complex protein Nup155;Nucleoporin Nup155;cDNA FLJ56637, highly similar to Nuclear pore complex protein Nup155;cDNA FLJ11241 fis, clone PLACE1008603, highly similar to Nuclear pore complex protein Nup155	0.832506	8	8.3	5.5903e-74
HAD;HADH;HADHSC;SCHAD	Q16836	Hydroxyacyl-coenzyme A dehydrogenase, mitochondrial;Medium and short-chain L-3-hydroxyacyl-coenzyme A dehydrogenase;Short-chain 3-hydroxyacyl-CoA dehydrogenase;cDNA FLJ38699 fis, clone KIDNE2002168, highly similar to Short chain 3-hydroxyacyl-CoA dehydrogenase, mitochondrial (EC 1.1.1.35);cDNA, FLJ95242, highly similar to Homo sapiens L-3-hydroxyacyl-Coenzyme A dehydrogenase, short chain (HADHSC)…	0.832579	9	18.5	1.3807e-24
HEXA	P06865	Beta-hexosaminidase subunit alpha;Beta-N-acetylhexosaminidase subunit alpha;N-acetyl-beta-glucosaminidase subunit alpha;cDNA FLJ53927, highly similar to Beta-hexosaminidase alpha chain (EC 3.2.1.52);HEXA protein;cDNA FLJ50884, highly similar to Beta-hexosaminidase alpha chain (EC 3.2.1.52)	0.832914	7	18	5.6588e-37
PAK1;PKN;PKN1;PRK1;PRKCL1	Q16512	Protease-activated kinase 1;Protein kinase C-like 1;Protein kinase C-like PKN;Protein kinase PKN-alpha;Protein-kinase C-related kinase 1;Serine/threonine-protein kinase N1;Serine-threonine protein kinase N;Serine/threonine protein kinase	0.832929	4	3.6	7.8113e-05
PMS2;PMSL2	P54278	DNA mismatch repair protein PMS2;Mismatch repair endonuclease PMS2;PMS1 protein homolog 2;cDNA FLJ60089, highly similar to PMS1 protein homolog 2;Postmeiotic segregation increased 2 nirs variant 5;Putative uncharacterized protein PMS2;PMS2 postmeiotic segregation increased 2	0.833046	2	3.8	3.1599e-09
D7SR;DHCR7	Q9UBM7	7-dehydrocholesterol reductase;Putative sterol reductase SR-2;Sterol Delta(7)-reductase;cDNA FLJ77740, highly similar to Homo sapiens 7-dehydrocholesterol reductase, mRNA;cDNA, FLJ93191, Homo sapiens 7-dehydrocholesterol reductase (DHCR7), mRNA;cDNA FLJ51181, highly similar to 7-dehydrocholesterol reductase (EC 1.3.1.21)	0.83306	3	6.9	5.0475e-24
ATL3	Q6DD88	Atlastin-3;cDNA FLJ58636, moderately similar to Atlastin;Putative uncharacterized protein ATL3	0.833104	11	21.6	3.1273e-94
KIAA0081;MESD;MESDC2;UNQ1911/PRO4369	Q14696	LDLR chaperone MESD;Mesoderm development candidate 2;Mesoderm development protein;Renal carcinoma antigen NY-REN-61	0.833498	4	23.5	2.7115e-19
DNAJC8;HSPC315;HSPC331;SPF31	O75937	DnaJ homolog subfamily C member 8;Splicing protein spf31	0.833849	4	19.8	3.8062e-20
POLR3B;DKFZp686D10173	Q9NW08	C128;DNA-directed RNA polymerase III 127.6 kDa polypeptide;DNA-directed RNA polymerase III subunit B;DNA-directed RNA polymerase III subunit RPC2;DNA-directed RNA polymerase	0.833951	2	2.1	0.0044787
NDUFA12L;NDUFAF2	Q8N183	B17.2-like;Mimitin, mitochondrial;Myc-induced mitochondrial protein;NADH dehydrogenase [ubiquinone] 1 alpha subcomplex assembly factor 2;NDUFA12-like protein	0.834038	5	39.1	3.4697e-15
FTSH1;UNQ1868/PRO4304;YME1L;YME1L1;hCG_25240;RP11-145E8.2-001;FTSH	Q96TA2	ATP-dependent metalloprotease FtsH1;ATP-dependent metalloprotease YME1L1;Meg-4;Presenilin-associated metalloprotease;YME1-like protein 1;YME1-like 1 (S. cerevisiae);cDNA FLJ77542, highly similar to Homo sapiens YME1-like 1 (S. cerevisiae) (YME1L1), transcript variant 3, mRNA;cDNA FLJ58153, highly similar to ATP-dependent metalloprotease YME1L1 (EC 3.4.24.-);YME1-like 1 (S. cerevisiae), isoform CR…	0.834535	7	10.1	1.7041e-35
NDUFA9;NDUFS2L	Q16795	Complex I-39kD;NADH dehydrogenase [ubiquinone] 1 alpha subcomplex subunit 9, mitochondrial;NADH-ubiquinone oxidoreductase 39 kDa subunit;cDNA FLJ75930, highly similar to Homo sapiens NADH dehydrogenase (ubiquinone) 1 alpha subcomplex, 9, 39kDa (NDUFA9), mRNA;Similar to NADH dehydrogenase (Ubiquinone) 1 alpha subcomplex, 9 (39kD)	0.834739	13	26.8	7.5359e-18
CLN2;GIG1;TPP1;UNQ267/PRO304;hCG_22005	O14773	Cell growth-inhibiting gene 1 protein;Lysosomal pepstatin-insensitive protease;Tripeptidyl aminopeptidase;Tripeptidyl-peptidase 1;Tripeptidyl-peptidase I;cDNA FLJ58558, highly similar to Tripeptidyl-peptidase 1 (EC 3.4.14.9);Putative uncharacterized protein TPP1;cDNA FLJ57277, highly similar to Tripeptidyl-peptidase 1 (EC 3.4.14.9);cDNA, FLJ92718, highly similar to Homo sapiens tripeptidyl peptid…	0.834754	2	5.6	1.0222e-20
ALCAM;MEMD	Q13740	Activated leukocyte cell adhesion molecule;CD166 antigen;cDNA FLJ30070 fis, clone ASTRO2000046, highly similar to CD166 ANTIGEN;cDNA FLJ59249, highly similar to CD166 antigen;cDNA, FLJ79012, highly similar to CD166 antigen;Activated leukocyte cell adhesion molecule soluble isoform;ALCAM protein;cDNA FLJ52980, highly similar to CD166 antigen	0.834885	11	22.6	2.6558e-48
CKAP4	Q07065	63 kDa membrane protein;Cytoskeleton-associated protein 4;CKAP4 protein;Similar to cytoskeleton-associated protein 4;cDNA FLJ41699 fis, clone HCHON2004776, highly similar to Homo sapiens cytoskeleton-associated protein 4 (CKAP4), mRNA	0.835148	4	7.8	7.2486e-15
HMGCL;hCG_37683;RP5-886K2.8-001	P35914	3-hydroxy-3-methylglutarate-CoA lyase;Hydroxymethylglutaryl-CoA lyase, mitochondrial;3-hydroxymethyl-3-methylglutaryl-Coenzyme A lyase (Hydroxymethylglutaricaciduria);3-hydroxymethyl-3-methylglutaryl-Coenzyme A lyase (Hydroxymethylglutaricaciduria), isoform CRA_a;cDNA, FLJ94502, highly similar to Homo sapiens 3-hydroxymethyl-3-methylglutaryl-Coenzyme A lyase(hydroxymethylglutaricaciduria) (HMGCL)…	0.835571	2	8.6	2.1917e-06
FAM39CP;WASH4P;FAM39E;WASH1;FAM39B;WASH2P;FAM39DP;WASH3P;WASH;DKFZp686C24272;CXYorf1;FAM39A;WASH6P;DKFZp434K1323;FLJ00075	A8MWX3	Protein FAM39CP;Putative WAS protein family homolog 4;CXYorf1-like protein on chromosome 9;Protein FAM39E;WAS protein family homolog 1;CXYorf1-like protein on chromosome 2;Protein FAM39B;WAS protein family homolog 2;Protein FAM39DP;Putative WAS protein family homolog 3;cDNA FLJ78059;cDNA FLJ37864 fis, clone BRSSN2015982;cDNA FLJ77647;cDNA FLJ77846;Actin nucleation promoting factor;Putative unchar…	0.835673	3	5	4.1713e-07
CGI-122;DC5;GINS2;HSPC037;PSF2	Q9Y248	DNA replication complex GINS protein PSF2;GINS complex subunit 2;DNA replication complex GINS protein PSF2 variant	0.836213	6	36.8	1.0189e-12
ADAM10;KUZ;MADM;hCG_40040	O14672	CDw156;Disintegrin and metalloproteinase domain-containing protein 10;Kuzbanian protein homolog;Mammalian disintegrin-metalloprotease;ADAM10 protein;ADAM metallopeptidase domain 10, isoform CRA_a;Putative uncharacterized protein ADAM10;cDNA FLJ57594, highly similar to ADAM 10 (EC 3.4.24.81) (Adisintegrin and metalloproteinase domain 10)	0.836257	4	10.2	1.0432e-66
NPM3	O75607	Nucleoplasmin-3	0.836476	2	8.4	0.013607
FEN1;RAD2;hCG_40848	P39748	DNase IV;Flap endonuclease 1;Flap structure-specific endonuclease 1;Maturation factor 1;cDNA FLJ51365, highly similar to Flap endonuclease 1 (EC 3.1.-.-);cDNA, FLJ93171, Homo sapiens flap structure-specific endonuclease 1 (FEN1), mRNA;FEN1 protein	0.83649	11	26.6	3.5213e-91
CYC1	P08574	Complex III subunit 4;Complex III subunit IV;Cytochrome b-c1 complex subunit 4;Cytochrome c1, heme protein, mitochondrial;Ubiquinol-cytochrome-c reductase complex cytochrome c1 subunit;Putative uncharacterized protein	0.836505	6	13.8	6.0667e-15
ABCD3;PMP70;PXMP1	B4DL07	cDNA FLJ53353, highly similar to ATP-binding cassette sub-family D member 3;70 kDa peroxisomal membrane protein;ATP-binding cassette sub-family D member 3;cDNA FLJ54042, highly similar to ATP-binding cassette sub-family D member 3	0.836724	4	6.1	2.1319e-06
VPS16	Q9H269	Vacuolar protein sorting-associated protein 16 homolog	0.836782	8	11.4	6.5889e-23
DECR;DECR1	Q16698	2,4-dienoyl-CoA reductase [NADPH];2,4-dienoyl-CoA reductase, mitochondrial;2,4-dienoyl-CoA reductase;cDNA FLJ50204, highly similar to 2,4-dienoyl-CoA reductase, mitochondrial (EC 1.3.1.34)	0.837074	7	22.7	2.5409e-14
KIAA0851;SACM1L	Q9NTJ5	Phosphatidylinositide phosphatase SAC1;Suppressor of actin mutations 1-like protein;cDNA FLJ53218, highly similar to Homo sapiens SAC1 suppressor of actin mutations 1-like (SACM1L), mRNA;cDNA FLJ55660, highly similar to Homo sapiens SAC1 suppressor of actin mutations 1-like (SACM1L), mRNA;Putative uncharacterized protein SACM1L;cDNA FLJ44470 fis, clone UTERU2026203, highly similar to Homo sapiens…	0.837235	4	8.7	2.7732e-22
FKBP38;FKBP8	B7Z6M0	cDNA FLJ56370, highly similar to Homo sapiens FK506 binding protein 8, 38kDa (FKBP8), mRNA;38 kDa FK506-binding protein;FK506-binding protein 8;FKBPR38;Peptidyl-prolyl cis-trans isomerase FKBP8;Rotamase;cDNA, FLJ93891, Homo sapiens FK506 binding protein 8, 38kDa (FKBP8), mRNA	0.838257	2	7	8.343e-42
PPP1CC	P36873	Protein phosphatase 1C catalytic subunit;Serine/threonine-protein phosphatase PP1-gamma catalytic subunit;Serine/threonine-protein phosphatase	0.839176	2	29.1	6.8986e-148
PIK3C2A	O00443	Phosphatidylinositol-4-phosphate 3-kinase C2 domain-containing subunit alpha;Phosphoinositide 3-kinase-C2-alpha;cDNA FLJ53905, highly similar to Phosphatidylinositol-4-phosphate 3-kinase C2domain-containing alpha polypeptide (EC 2.7.1.154);cDNA FLJ60339, highly similar to Phosphatidylinositol-4-phosphate 3-kinase C2 domain-containing alpha polypeptide (EC 2.7.1.154)	0.83922	10	8.9	1.2909e-35
MYO19;MYOHD1	Q96H55	Myosin head domain-containing protein 1;Myosin-XIX;cDNA FLJ61052, highly similar to Homo sapiens myosin head domain containing 1 (MYOHD1), transcript variant 2, mRNA;cDNA FLJ61374, highly similar to Homo sapiens myosin head domain containing 1 (MYOHD1), transcript variant 3, mRNA	0.839454	2	3.1	1.6878e-23
BPAG1;DMH;DST;DT;KIAA0728;RP3-361I14.2-001	B4DGY0	cDNA FLJ55162, highly similar to Bullous pemphigoid antigen 1 isoforms 1/2/3/4/5/8;230 kDa bullous pemphigoid antigen;Bullous pemphigoid antigen 1;Dystonia musculorum protein;Dystonin;Hemidesmosomal plaque protein;cDNA FLJ59296, highly similar to Bullous pemphigoid antigen 1 isoforms1/2/3/4/5/8;DST protein	0.839527	3	0.5	1.5928e-05
SSR1;PSEC0262;TRAPA	C9IZQ1	Putative uncharacterized protein SSR1;cDNA, FLJ93042, highly similar to Homo sapiens signal sequence receptor, alpha (translocon-associated protein alpha) (SSR1), mRNA;Signal sequence receptor subunit alpha;Translocon-associated protein subunit alpha	0.839775	2	3.7	0.0044364
C20orf21;YTHDF1	Q9BYJ9	Dermatomyositis associated with cancer putative autoantigen 1;YTH domain family protein 1;cDNA FLJ38476 fis, clone FEBRA2022504, highly similar to YTH domain protein 1;cDNA FLJ58619, highly similar to YTH domain protein 1	0.839862	7	19.9	7.4556e-34
MAN1B1;UNQ747/PRO1477;RP11-350O14.2-005;hCG_1818277;DKFZp434I213	Q9UKM7	Endoplasmic reticulum mannosyl-oligosaccharide 1,2-alpha-mannosidase;ER alpha-1,2-mannosidase;Man9GlcNAc2-specific-processing alpha-mannosidase;Mannosidase alpha class 1B member 1;cDNA FLJ60321, highly similar to Endoplasmic reticulummannosyl-oligosaccharide 1,2-alpha-mannosidase (EC 3.2.1.113);cDNA FLJ58473, highly similar to Endoplasmic reticulummannosyl-oligosaccharide 1,2-alpha-mannosidase (E…	0.840271	2	1.4	8.7543e-10
NDUFB10;hCG_42700	O96000	Complex I-PDSW;NADH dehydrogenase [ubiquinone] 1 beta subcomplex subunit 10;NADH-ubiquinone oxidoreductase PDSW subunit;cDNA FLJ78612, highly similar to Homo sapiens NADH dehydrogenase (ubiquinone) 1 beta subcomplex, 10, 22kDa (NDUFB10), mRNA;cDNA, FLJ92003, Homo sapiens NADH dehydrogenase (ubiquinone) 1 beta subcomplex, 10,22kDa (NDUFB10), mRNA;NADH dehydrogenase (Ubiquinone) 1 beta subcomplex, …	0.840388	9	34.3	1.4503e-43
MYBBP1A;P160	Q9BQG0	Myb-binding protein 1A;cDNA FLJ60422, highly similar to Myb-binding protein 1A;cDNA FLJ57836, highly similar to Myb-binding protein 1A	0.840402	8	6.3	1.8458e-14
NDUFA11	Q86Y39	Complex I-B14.7;NADH dehydrogenase [ubiquinone] 1 alpha subcomplex subunit 11;NADH-ubiquinone oxidoreductase subunit B14.7;Putative uncharacterized protein NDUFA11	0.840548	2	18.4	8.2838e-07
RBAP48;RBBP4	Q09028	Chromatin assembly factor 1 subunit C;Chromatin assembly factor I p48 subunit;Histone-binding protein RBBP4;Nucleosome-remodeling factor subunit RBAP48;Retinoblastoma-binding protein 4;Retinoblastoma-binding protein p48;cDNA FLJ50184, highly similar to Histone-binding protein RBBP4	0.840577	2	9.4	1.5843e-21
DDOST;KIAA0115;OK/SW-cl.45;OST48	P39656	Dolichyl-diphosphooligosaccharide--protein glycosyltransferase 48 kDa subunit;cDNA FLJ55714, highly similar to Dolichyl-diphosphooligosaccharide--protein glycosyltransferase 48 kDa subunit (EC 2.4.1.119);cDNA FLJ52929, highly similar to Dolichyl-diphosphooligosaccharide--proteinglycosyltransferase 48 kDa subunit (EC2.4.1.119)	0.840855	6	9.2	4.3744e-24
BAT3;DAMA-236L13.16-004;DADB-70P7.10-004;DAMC-157M7.11-004;G3;DADB-70P7.10-003;DAMA-236L13.16-003;DAMC-157M7.11-003;hCG_2005629;XXbac-BPG296P20.4-028;XXbac-BCX270M2.3-028;DAQB-195H10.3-028;DAMA-236L13.16-028;DADB-70P7.10-028;DAMC-157M7.11-028;DASS-336N12.2-028;DAMA-236L13.16-024;DADB-70P7.10-024;DAMC-157M7.11-024;XXbac-BPG296P20.4-014;XXbac-BPG296P20.4-013;XXbac-BCX270M2.3-014;DAMA-236L13.16-013;…	B0UX85	HLA-B associated transcript 3;HLA-B-associated transcript 3;Large proline-rich protein BAT3;Protein G3;HLA-B associated transcript 3, isoform CRA_a;cDNA FLJ61584, highly similar to Large proline-rich protein BAT3;cDNA FLJ60983, highly similar to Large proline-rich protein BAT3	0.840942	12	12.8	4.2149e-22
ARALAR1;SLC25A12	O75746	Calcium-binding mitochondrial carrier protein Aralar1;Mitochondrial aspartate glutamate carrier 1;Solute carrier family 25 member 12;cDNA FLJ12766 fis, clone NT2RP2001520, highly similar to Calcium-binding mitochondrial carrier protein Aralar1;cDNA FLJ33752 fis, clone BRCAN2000364, highly similar to Calcium-binding mitochondrial carrier protein Aralar1	0.841045	9	20.8	1.6531e-57
GAA	P10253	70 kDa lysosomal alpha-glucosidase;76 kDa lysosomal alpha-glucosidase;Acid maltase;Aglucosidase alfa;Lysosomal alpha-glucosidase	0.841132	9	9.1	4.6813e-28
ITGA3;MSK18	P26006	CD49 antigen-like family member C;FRP-2;Galactoprotein B3;Integrin alpha-3;Integrin alpha-3 heavy chain;Integrin alpha-3 light chain;VLA-3 subunit alpha;cDNA FLJ60385, highly similar to Integrin alpha-3;ITGA3 protein	0.841147	14	13.9	7.0452e-48
ALDH2;ALDM	P05091	Aldehyde dehydrogenase, mitochondrial;ALDH class 2;ALDH-E2;ALDHI;Mitochondrial aldehyde dehydrogenase 2 variant;cDNA FLJ50888, highly similar to Aldehyde dehydrogenase, mitochondrial (EC 1.2.1.3);ALDH2;Mitochondrial aldehyde dehydrogenase 2	0.841658	18	27.3	1.9828e-53
GADD45GIP1;PLINP1;PRG6	Q8TAE8	CKII beta-associating protein;CR6-interacting factor 1;Growth arrest and DNA damage-inducible proteins-interacting protein 1;p53-responsive gene 6 protein;Papillomavirus L2-interacting nuclear protein 1;CKII beta binding protein 2	0.841935	2	9.5	7.5236e-05
AARSD1;hCG_16967	B3KSP9	cDNA FLJ36765 fis, clone 3NB691000191;Alanyl-tRNA synthetase domain containing 1, isoform CRA_a;cDNA FLJ56441;Alanyl-tRNA editing protein Aarsd1;Alanyl-tRNA synthetase domain-containing protein 1;Putative uncharacterized protein AARSD1	0.84195	2	5.3	0.015366
ZYX;hCG_96060	Q15942	Zyxin;Zyxin-2;cDNA FLJ61463, highly similar to Zyxin;ESP-2;ZYX protein;cDNA FLJ53160, highly similar to Zyxin;cDNA FLJ53163, highly similar to Zyxin;cDNA, FLJ79126, highly similar to Zyxin;Zyxin, isoform CRA_a	0.841979	5	11	5.6761e-12
KIAA0042;KIF14	Q15058	Kinesin-like protein KIF14	0.842008	5	3.5	1.1961e-10
VAP33;VAPA	Q9P0L0	33 kDa VAMP-associated protein;Vesicle-associated membrane protein-associated protein A;cDNA FLJ78586, highly similar to Homo sapiens VAMP (vesicle-associated membrane protein)-associated protein A, 33kDa (VAPA), mRNA;cDNA, FLJ96653, Homo sapiens VAMP (vesicle-associated membrane protein)-associated protein A, 33kDa (VAPA), mRNA	0.842081	9	23.3	7.6793e-26
SIR2L3;SIRT3	Q9NTG7	NAD-dependent deacetylase sirtuin-3, mitochondrial;SIR2-like protein 3;cDNA FLJ60939, highly similar to NAD-dependent deacetylase sirtuin-3, mitochondrial (EC 3.5.1.-);cDNA FLJ59265, highly similar to NAD-dependent deacetylase sirtuin-3, mitochondrial (EC 3.5.1.-);cDNA FLJ55144, moderately similar to NAD-dependent deacetylase sirtuin-3, mitochondrial (EC 3.5.1.-);cDNA FLJ53079, highly similar to …	0.842504	2	5.3	0.00092617
PYCR2;RP4-559A3.4-008;hCG_32783;P5CR2	Q96C36	Pyrroline-5-carboxylate reductase 2;Pyrroline-5-carboxylate reductase family, member 2;cDNA FLJ54750, moderately similar to Pyrroline-5-carboxylate reductase 2 (EC 1.5.1.2);cDNA FLJ10646 fis, clone NT2RP2005773, highly similar to Pyrroline-5-carboxylate reductase 2 (EC 1.5.1.2);Pyrroline-5-carboxylate reductase family, member 2, isoform CRA_a;Pyrroline-5-carboxylate reductase	0.842898	9	25.9	1.9327e-48
F8A;F8A1;F8A2;F8A3	P23610	CpG island protein;Factor VIII intron 22 protein	0.843205	2	7.8	0.0016084
TMEM111	Q9P0I2	Transmembrane protein 111;Putative uncharacterized protein TMEM111	0.843292	6	24.1	6.4948e-41
USP19;KIAA0891;ZMYND9	A5PKX8	Ubiquitin carboxyl-terminal hydrolase;Deubiquitinating enzyme 19;Ubiquitin carboxyl-terminal hydrolase 19;Ubiquitin thioesterase 19;Ubiquitin-specific-processing protease 19;Zinc finger MYND domain-containing protein 9;USP19 protein	0.84338	2	1.5	0.0022188
COG5;GOLTC1;GTC90	Q9UP83	13S Golgi transport complex 90 kDa subunit;Component of oligomeric Golgi complex 5;Conserved oligomeric Golgi complex subunit 5;Golgi transport complex 1;cDNA FLJ12773 fis, clone NT2RP2001660, highly similar to Conserved oligomeric Golgi complex component 5	0.843599	2	3.8	0.00020181
GNAI1	P63096	Adenylate cyclase-inhibiting G alpha protein;Guanine nucleotide-binding protein G(i) subunit alpha-1;Putative uncharacterized protein GNAI1;cDNA FLJ57446, highly similar to Guanine nucleotide-binding protein G(i), alpha-1 subunit	0.84392	3	24.9	1.0617e-42
HKMT1069;MEP50;Nbla10071;WDR77	Q9BQA1	Androgen receptor cofactor p44;Methylosome protein 50;p44/Mep50;WD repeat-containing protein 77;cDNA FLJ55120, moderately similar to Methylosome protein 50;cDNA FLJ60601, highly similar to Methylosome protein 50	0.844373	3	11.4	5.8502e-22
ATXN10;SCA10;DKFZp434I1726	Q9UBB4	Ataxin-10;Brain protein E46 homolog;Spinocerebellar ataxia type 10 protein;Putative uncharacterized protein ATXN10;Putative uncharacterized protein DKFZp434I1726;HUMEEP	0.844548	8	17.5	5.744e-35
RPL29;RP11-632C17__A.1-001	P47914	60S ribosomal protein L29;Cell surface heparin-binding protein HIP;cDNA FLJ78093, highly similar to Homo sapiens ribosomal protein L29 (RPL29), mRNA;Ribosomal protein L29 (RPL29) pseudogene;Ribosomal protein L29	0.844591	4	9.3	3.3341e-17
CANX	B4DGP8	cDNA FLJ55574, highly similar to Calnexin;Calnexin;IP90;Major histocompatibility complex class I antigen-binding protein p88;p90;cDNA FLJ54242, highly similar to Calnexin	0.84481	44	32.1	8.6145e-198
CAST	B7Z468	cDNA FLJ56102, highly similar to Homo sapiens calpastatin (CAST), transcript variant 8, mRNA;Calpain inhibitor;Calpastatin;Sperm BS-17 component;Calpastatin isoform a variant;cDNA, FLJ96117, highly similar to Homo sapiens calpastatin (CAST), transcript variant 4, mRNA;cDNA FLJ59277, highly similar to Calpastatin;cDNA FLJ50632, highly similar to Calpastatin;cDNA FLJ56123, highly similar to Calpast…	0.844913	14	18.6	4.692e-56
DDX30;DHX30;KIAA0890	Q7L2E3	DEAH box protein 30;Putative ATP-dependent RNA helicase DHX30	0.844913	13	10.1	9.1659e-30
MRPL24	Q96A35	39S ribosomal protein L24, mitochondrial	0.845453	5	28.7	9.6632e-09
FECH;DKFZp686P18130	P22830	Ferrochelatase, mitochondrial;Heme synthase;Protoheme ferro-lyase;Ferrochelatase	0.845657	6	19.3	3.7339e-23
EXOC6;SEC15A;SEC15L;SEC15L1;DKFZp761I2124;SEC15L3;RP11-348J12.4-003	Q8TAG9	Exocyst complex component 6;Exocyst complex component Sec15A;SEC15-like protein 1;cDNA FLJ46316 fis, clone TESTI4041482, highly similar to Exocyst complex component 6;cDNA FLJ56022, highly similar to Exocyst complex component 6;cDNA, FLJ96612, highly similar to Homo sapiens SEC15 (S. cerevisiae)-like (SEC15L), mRNA;cDNA FLJ55550, highly similar to Exocyst complex component 6;Putative uncharacteri…	0.84608	6	11.7	2.4391e-41
HCVFTP2;PD04912;USMG5	Q96IX5	HCV F-transactivated protein 2;Up-regulated during skeletal muscle growth protein 5	0.846183	2	44.8	3.1347e-48
FASTKD2;KIAA0971	Q9NYY8	FAST kinase domain-containing protein 2;cDNA FLJ10654 fis, clone NT2RP2005901, highly similar to FAST kinase domains-containing protein 2	0.846591	3	5.5	4.2561e-18
DUS2;DUS2L	Q9NX74	tRNA-dihydrouridine synthase 2-like;Up-regulated in lung cancer protein 8;cDNA FLJ52317, highly similar to tRNA-dihydrouridine synthase 2-like (EC 1.-.-.-)	0.846912	3	4.9	8.1636e-07
C1orf93	Q8TBF2	Uncharacterized protein C1orf93	0.84716	2	5.3	0.00075479
CPT1;CPT1A	P50416	Carnitine O-palmitoyltransferase 1, liver isoform;Carnitine O-palmitoyltransferase I, liver isoform;Carnitine palmitoyltransferase 1A;cDNA, FLJ95058, highly similar to Homo sapiens carnitine palmitoyltransferase 1A (liver) (CPT1A),nuclear gene encoding mitochondrial protein, mRNA;Carnitine palmitoyltransferase I	0.847365	6	8.3	1.484e-14
CGI-75;TFB1M	Q8WVM0	Dimethyladenosine transferase 1, mitochondrial;Mitochondrial 12S rRNA dimethylase 1;Mitochondrial transcription factor B1;S-adenosylmethionine-6-N, N-adenosyl(rRNA) dimethyltransferase 1;cDNA FLJ75988, highly similar to Homo sapiens transcription factor B1, mitochondrial (TFB1M), mRNA	0.847365	3	11	0.00013051
MYO5C	Q9NQX4	Myosin-Vc;MYO5C protein;HSPC089	0.847555	2	2	2.2487e-08
BTBD14B;NAC1;NACC1	Q96RE7	BTB/POZ domain-containing protein 14B;Nucleus accumbens-associated protein 1	0.847817	3	7.2	8.2365e-11
HGRG8;YTHDF2	Q9Y5A9	CLL-associated antigen KW-14;High-glucose-regulated protein 8;Renal carcinoma antigen NY-REN-2;YTH domain family protein 2;High glucose-regulated protein 8	0.848022	9	18.1	8.4304e-66
KIAA1261;TLE4;TLE1;KIAA1547;TLE3;TLE2	Q04727	Transducin-like enhancer protein 4;E(Sp1) homolog;Enhancer of split groucho-like protein 1;Transducin-like enhancer protein 1;cDNA FLJ59241, highly similar to Transducin-like enhancer protein 1;Transducin-like enhancer protein 1 variant;cDNA FLJ32674 fis, clone TESTI1000142, highly similar to TRANSDUCIN-LIKE ENHANCER PROTEIN 4;Enhancer of split groucho-like protein 3;Transducin-like enhancer prot…	0.848401	2	2.7	0.0030972
DIFF6;KIAA0158;NEDD5;SEPT2	Q15019	Neural precursor cell expressed developmentally down-regulated protein 5;Septin-2;Putative uncharacterized protein SEPT2	0.848416	14	36.4	7.8363e-133
NDUFB3;hCG_1776639	O43676	Complex I-B12;NADH dehydrogenase [ubiquinone] 1 beta subcomplex subunit 3;NADH-ubiquinone oxidoreductase B12 subunit;NADH dehydrogenase (Ubiquinone) 1 beta subcomplex, 3, 12kDa, isoform CRA_a;NDUFB3 protein;Putative uncharacterized protein NDUFB3	0.84843	3	22.4	3.496e-09
ENO3;hCG_32693	P13929	2-phospho-D-glycerate hydro-lyase;Beta-enolase;Enolase 3;Muscle-specific enolase;Skeletal muscle enolase;Enolase	0.848445	7	38.5	5.1086e-69
KIAA1990;PDPR	Q8NCN5	Pyruvate dehydrogenase phosphatase regulatory subunit, mitochondrial;cDNA FLJ50312, highly similar to Homo sapiens pyruvate dehydrogenase phosphatase regulatory subunit (PDPR), mRNA;Putative uncharacterized protein ENSP00000381190;cDNA, FLJ79283, highly similar to Homo sapiens pyruvate dehydrogenase phosphatase regulatory subunit (PDPR), mRNA;cDNA FLJ10079 fis, clone HEMBA1001896, weakly similar …	0.848897	8	10.4	2.0041e-28
CGI-93;DHRS7B;UNQ212/PRO238	Q6IAN0	Dehydrogenase/reductase SDR family member 7B	0.849	4	13.8	1.1246e-59
KIAA1451;ORP8;OSBP10;OSBPL8;DKFZp686C0249;DKFZp686A11164	Q9BZF1	Oxysterol-binding protein-related protein 8;Oxysterol-binding protein;cDNA FLJ23974 fis, clone HEP18860;OSBPL8 protein;cDNA FLJ31273 fis, clone KIDNE2006299, weakly similar to BOB1 PROTEIN	0.849029	6	9.8	9.2824e-28
CYB5;CYB5A	P00167	Cytochrome b5;Microsomal cytochrome b5 type A;Cytochrome b-5 isoform 1 variant	0.849058	3	32.8	2.6163e-05
C5orf7;JHDM2B;JMJD1B;KDM3B;KIAA1082	Q7LBC6	JmjC domain-containing histone demethylation protein 2B;Jumonji domain-containing protein 1B;Lysine-specific demethylase 3B;Nuclear protein 5qNCA;JMJD1B protein;cDNA FLJ56207, highly similar to JmjC domain-containing histone demethylation protein 2B (EC 1.14.11.-)	0.84916	11	7.2	5.278e-39
PCNP;hCG_2023069	Q8WW12	PEST proteolytic signal-containing nuclear protein;PEST proteolytic signal containing nuclear protein, isoform CRA_a;PEST-containing nuclear protein variant	0.849189	4	19.6	1.8131e-24
APPILS;ARTS1;ERAP1;KIAA0525;UNQ584/PRO1154	Q9NZ08	Adipocyte-derived leucine aminopeptidase;Aminopeptidase PILS;ARTS-1;Endoplasmic reticulum aminopeptidase 1;Puromycin-insensitive leucyl-specific aminopeptidase;Type 1 tumor necrosis factor receptor shedding aminopeptidase regulator;cDNA FLJ76662, highly similar to Homo sapiens type 1 tumor necrosis factor receptor shedding aminopeptidase regulator, mRNA	0.849437	7	9.9	8.4759e-13
XRCC4	Q13426	DNA repair protein XRCC4;X-ray repair cross-complementing protein 4	0.849715	2	8.6	0.020692
TOP2B;top2beta	Q02880	DNA topoisomerase 2-beta;DNA topoisomerase II, beta isozyme;DNA topoisomerase 2;cDNA, FLJ79391, highly similar to DNA topoisomerase 2-beta (EC 5.99.1.3);DNA topoisomerase II, beta isozyme variant;Putative uncharacterized protein;DNA topoisomerase II beta;Topoisomerase II beta	0.850299	5	6.6	1.4723e-32
SPATA20	Q8TB22	Spermatogenesis-associated protein 20;Sperm-specific protein 411;cDNA FLJ77675;cDNA FLJ35412 fis, clone SMINT2000441, highly similar to Homo sapiens spermatogenesis associated 20 (SPATA20), mRNA;cDNA FLJ43819 fis, clone TESTI4001925, highly similar to Homo sapiens spermatogenesis associated 20 (SPATA20), mRNA;cDNA: FLJ21969 fis, clone HEP05692	0.850503	3	4.2	2.7278e-13
GAMT	Q14353	Guanidinoacetate N-methyltransferase	0.850897	7	18.6	3.1377e-40
C14orf87;GLRX5	Q86SX6	Glutaredoxin-related protein 5, mitochondrial;Monothiol glutaredoxin-5	0.850897	2	19.7	1.6449e-10
ARHGAP12;RP11-167O6.3-005;hCG_2017264	Q8IWW6	Rho GTPase-activating protein 12;Rho-type GTPase-activating protein 12;Rho GTPase activating protein 12;cDNA FLJ33863 fis, clone CTONG2006393, highly similar to Rho-GTPase-activating protein 12;ARHGAP12 protein;Rho GTPase activating protein 12, isoform CRA_c;cDNA: FLJ21785 fis, clone HEP00324;cDNA FLJ10971 fis, clone PLACE1000977, weakly similar to BETA-CHIMAERIN;Rho GTPase activating protein 12,…	0.850985	4	5.3	2.0336e-10
KAP1;RNF96;TIF1B;TRIM28	Q13263	KRAB-associated protein 1;KRAB-interacting protein 1;Nuclear corepressor KAP-1;RING finger protein 96;Transcription intermediary factor 1-beta;Tripartite motif-containing protein 28;cDNA, FLJ94025, highly similar to Homo sapiens tripartite motif-containing 28 (TRIM28), mRNA	0.851452	20	29.1	1.1547e-76
KIAA1243;MKL2;MRTFB;hCG_1982625	Q9ULH7	Megakaryoblastic leukemia 2;MKL/myocardin-like protein 2;Myocardin-related transcription factor B;cDNA FLJ45623 fis, clone BRTHA3027957, highly similar to MKL/myocardin-like protein 2;cDNA FLJ61243, highly similar to MKL/myocardin-like protein 2;MKL/myocardin-like 2, isoform CRA_a;MKL2 protein	0.852532	3	4.6	7.3554e-05
RGNEF;KIAA1998	B2RXG7	RGNEF protein;190 kDa guanine nucleotide exchange factor;Rho-guanine nucleotide exchange factor;cDNA FLJ57020, highly similar to Rho-guanine nucleotide exchange factor;Putative uncharacterized protein ENSP00000296799	0.852547	2	2	0.0082915
NTE;PNPLA6	Q8IY17	Neuropathy target esterase;Patatin-like phospholipase domain-containing protein 6;cDNA FLJ54345, highly similar to Homo sapiens neuropathy target esterase (NTE), mRNA;cDNA FLJ58709, highly similar to Homo sapiens neuropathy target esterase (NTE), mRNA	0.852736	4	3.9	9.5836e-15
GAK	O14976	Cyclin-G-associated kinase;Cyclin G-associated kinase variant;GAK protein;cDNA FLJ58258, highly similar to Cyclin G-associated kinase (EC 2.7.11.1)	0.853072	4	3.4	4.833e-12
ANAPC3;CDC27;D0S1430E;D17S978E	P30260	Anaphase-promoting complex subunit 3;CDC27 homolog;Cell division cycle protein 27 homolog;H-NUC;cDNA FLJ57525, highly similar to Cell division cycle protein 27 homolog	0.853393	2	3.6	9.9076e-05
G3BP;G3BP1;DKFZp686L1159;hCG_39146	Q13283	ATP-dependent DNA helicase VIII;GAP SH3 domain-binding protein 1;Ras GTPase-activating protein-binding protein 1;cDNA FLJ51772, highly similar to Ras-GTPase-activating protein-binding protein 1 (EC 3.6.1.-);GTPase activating protein (SH3 domain) binding protein 1;Ras-GTPase-activating protein SH3-domain-binding protein variant;cDNA, FLJ92947, Homo sapiens Ras-GTPase-activating protein SH3-domain-…	0.853554	18	32.6	1.3854e-126
M6PR;MPR46;MPRD	P20645	46 kDa mannose 6-phosphate receptor;Cation-dependent mannose-6-phosphate receptor;cDNA, FLJ93084, highly similar to Homo sapiens mannose-6-phosphate receptor (cation dependent) (M6PR), mRNA;Cation-dependent mannose-6-phosphate receptor variant;M6PR protein;Similar to mannose-6-phosphate receptor (Cation dependent)	0.853583	4	15.2	2.7944e-24
MRPL9;RP11-98D18.5-002	Q9BYD2	39S ribosomal protein L9, mitochondrial;Mitochondrial ribosomal protein L9;cDNA FLJ59762, highly similar to 39S ribosomal protein L9, mitochondrial;cDNA FLJ59179, highly similar to 39S ribosomal protein L9, mitochondrial	0.853612	5	13.9	6.8468e-14
PAF1;PD2	Q8N7H5	Pancreatic differentiation protein 2;RNA polymerase II-associated factor 1 homolog;cDNA FLJ52855, highly similar to Rattus norvegicus Paf1, RNA polymerase II associated factor, mRNA	0.8537	4	9.8	2.8287e-18
MDA9;SDCBP;SYCL;hCG_1787561	O00560	Melanoma differentiation-associated protein 9;Pro-TGF-alpha cytoplasmic domain-interacting protein 18;Scaffold protein Pbp1;Syndecan-binding protein 1;Syntenin-1;cDNA, FLJ92571, highly similar to Homo sapiens syndecan binding protein (syntenin) (SDCBP), mRNA;Syndecan binding protein (Syntenin);Syndecan binding protein (Syntenin), isoform CRA_c;cDNA FLJ52996, highly similar to Syntenin-1;cDNA FLJ5…	0.853787	5	23.3	5.7129e-49
TMEM223	A0PJW6	Transmembrane protein 223	0.854605	2	9.4	0.00038554
PPP2R5E	Q16537	PP2A B subunit isoform B56-epsilon;PP2A B subunit isoform B-epsilon;PP2A B subunit isoform PR61-epsilon;PP2A B subunit isoform R5-epsilon;Serine/threonine-protein phosphatase 2A 56 kDa regulatory subunit epsilon isoform;cDNA FLJ60843, highly similar to Serine/threonine-protein phosphatase 2A 56 kDa regulatory subunit epsilon isoform;cDNA FLJ53109, highly similar to Serine/threonine-protein phosph…	0.854751	2	8.8	6.026e-13
NME3;c371H6.2	Q13232	DR-nm23;nm23-H3;Nucleoside diphosphate kinase 3;Nucleoside diphosphate kinase C;Nucleoside diphosphate kinase	0.855028	2	16	1.9744e-12
MLC1SA;MYL6B	B4E368	cDNA FLJ60058, highly similar to Myosin light chain 1, slow-twitch muscle A isoform;Myosin light chain 1 slow-twitch muscle A isoform;Myosin light chain 6B;Smooth muscle and nonmuscle myosin light chain alkali 6B	0.855043	2	22.4	4.5557e-36
KIAA0113;NAF1;TNIP1;hCG_39151;DKFZp686L19154	Q15025	HIV-1 Nef-interacting protein;Nef-associated factor 1;Nip40-1;TNFAIP3-interacting protein 1;Virion-associated nuclear shuttling protein;Nef-associated factor 1 isoform 1;Nef-associated factor 1 isoform 3;TNFAIP3 interacting protein 1, isoform CRA_a;Nef-associated factor 1 SNP;cDNA FLJ77844, highly similar to Homo sapiens TNFAIP3 interacting protein 1, mRNA;Nef-associated factor 1 isoform 2;Nef-as…	0.855174	2	3.6	4.3762e-07
C16orf80	Q9Y6A4	Transcription factor IIB;UPF0468 protein C16orf80;cDNA FLJ58848, highly similar to Homo sapiens transcription factor IIB	0.855422	3	10.9	1.237e-05
KDP;KIAA0344;PRKWNK1;WNK1;hCG_25271	F5H2M7	Erythrocyte 65 kDa protein;Kinase deficient protein;Protein kinase lysine-deficient 1;Protein kinase with no lysine 1;Serine/threonine-protein kinase WNK1;WNK lysine deficient protein kinase 1, isoform CRA_b;WNK1 protein;WNK lysine deficient protein kinase 1, isoform CRA_d	0.855918	7	2.6	6.1084e-19
TTC26;FLJ12571;hCG_16387	A0AVF1	Tetratricopeptide repeat protein 26;cDNA FLJ53971;cDNA FLJ53169;Putative uncharacterized protein TTC26;Putative uncharacterized protein FLJ12571;TTC26 protein;cDNA FLJ55883;cDNA FLJ60534	0.856006	2	6	4.9773e-06
MRPS5	P82675	28S ribosomal protein S5, mitochondrial	0.856181	3	10.9	6.9304e-10
GTF3C3	Q9Y5Q9	General transcription factor 3C polypeptide 3;Transcription factor IIIC 102 kDa subunit;Transcription factor IIIC subunit gamma	0.856312	2	2.4	3.3447e-06
PLC1;PLCG1;hCG_2018597;RP3-511B24.2-013;PLCG1 variant protein	P19174	1-phosphatidylinositol-4,5-bisphosphate phosphodiesterase gamma-1;Phosphoinositide phospholipase C-gamma-1;Phospholipase C-gamma-1;Phospholipase C-II;PLC-148;Phospholipase C, gamma 1;Phospholipase C, gamma 1, isoform CRA_b;cDNA FLJ60301, highly similar to 1-phosphatidylinositol-4,5-bisphosphate phosphodiesterase gamma 1 (EC 3.1.4.11);PLCG1 variant protein;Phosphplipase C-gamma 1	0.856721	2	1.9	3.8487e-30
CDC2;DKFZp686L20222	P06493	Cell division control protein 2 homolog;Cyclin-dependent kinase 1;p34 protein kinase;Putative uncharacterized protein DKFZp686L20222	0.856736	19	47.5	3.3024e-142
MGST1L1;PGES;PIG12;PTGES	O14684	Microsomal glutathione S-transferase 1-like 1;p53-induced gene 12 protein;Prostaglandin E synthase	0.856823	3	13.2	0.00020951
PRIM2;PRIM2A;RP1-71H19.1-001	P49643	DNA primase 58 kDa subunit;DNA primase large subunit;cDNA FLJ75753, highly similar to Homo sapiens primase, polypeptide 2A, 58kDa (PRIM2A), mRNA;Primase, polypeptide 2A, 58kDa	0.85694	6	15.1	5.1874e-16
ORCA;OSIL;SQSTM1	Q13501	EBI3-associated protein of 60 kDa;Phosphotyrosine-independent ligand for the Lck SH2 domain of 62 kDa;Sequestosome-1;Ubiquitin-binding protein p62;cDNA FLJ52854, highly similar to Sequestosome-1	0.857042	7	13.2	8.3962e-78
CARHSP1	Q9Y2V2	Calcium-regulated heat stable protein 1;Calcium-regulated heat-stable protein of 24 kDa	0.85729	3	18.4	7.2257e-21
BTF3;NACB;OK/SW-cl.8	P20290	RNA polymerase B transcription factor 3;Transcription factor BTF3	0.857495	3	11.7	5.0096e-15
EPS8	Q12929	Epidermal growth factor receptor kinase substrate 8;cDNA FLJ76317, highly similar to Homo sapiens epidermal growth factor receptor pathway substrate 8 (EPS8), mRNA;cDNA FLJ78485, highly similar to Homo sapiens epidermal growth factor receptor pathway substrate 8 (EPS8), mRNA;cDNA FLJ56405, highly similar to Epidermal growth factor receptor kinase substrate 8	0.857611	2	5.7	7.0524e-10
ERC55;RCN2	F8WCY5	Calcium-binding protein ERC-55;E6-binding protein;Reticulocalbin-2;Putative uncharacterized protein RCN2	0.85767	2	12.8	6.0381e-11
ARSDR1;CGI-82;PSDR1;RDH11;hCG_21906	Q8TC12	Androgen-regulated short-chain dehydrogenase/reductase 1;HCV core-binding protein HCBP12;Prostate short-chain dehydrogenase/reductase 1;Retinal reductase 1;Retinol dehydrogenase 11;cDNA FLJ32633 fis, clone SYNOV2000171, highly similar to Retinol dehydrogenase 11 (EC 1.1.1.-);Retinol dehydrogenase 11 (All-trans and 9-cis), isoform CRA_a;cDNA FLJ53708, highly similar to Retinol dehydrogenase 11 (EC…	0.857684	5	16	1.1769e-12
GLTP	Q9NZD2	Glycolipid transfer protein	0.857874	6	23.4	9.5367e-27
GLT25D1;PSEC0241	Q8NBJ5	Glycosyltransferase 25 family member 1;Hydroxylysine galactosyltransferase 1;Procollagen galactosyltransferase 1;cDNA FLJ32578 fis, clone SPLEN2000258, highly similar to Homo sapiens glycosyltransferase 25 domain containing 1 (GLT25D1), mRNA;GLT25D1 protein;cDNA: FLJ22329 fis, clone HRC05659	0.858093	6	11.6	7.9301e-09
ELAVL1;HUR	B4DVB8	cDNA FLJ60076, highly similar to ELAV-like protein 1;ELAV-like protein 1;Hu-antigen R	0.859348	8	29.5	2.6756e-79
PDCL3;VIAF1	Q9H2J4	HTPHLP;Phosducin-like protein 3;PhPL3;Viral IAP-associated factor 1;cDNA FLJ51322, highly similar to Phosducin-like protein 3;Putative uncharacterized protein PDCL3	0.859436	3	10.9	8.844e-07
IGF2R;MPRI;igf2R	P11717	300 kDa mannose 6-phosphate receptor;Cation-independent mannose-6-phosphate receptor;Insulin-like growth factor 2 receptor;Insulin-like growth factor II receptor;M6P/IGF2 receptor;Insulin-like growth factor type 2 receptor;Insulin-like growth factor type II receptor;cDNA FLJ61170, highly similar to Cation-independent mannose-6-phosphate receptor;Insulin-like growth factor 2 receptor variant	0.859451	5	1.9	2.109e-13
CTA-286B10.5-010;TOM1;CTA-286B10.5-012;CTA-286B10.5-008;hCG_41524;UNQ1844	B4DKQ5	cDNA FLJ54710, highly similar to Target of Myb protein 1;Putative uncharacterized protein TOM1;Target of myb1 (Chicken);Target of Myb protein 1;cDNA FLJ54716, highly similar to Target of Myb protein 1;cDNA FLJ39747 fis, clone SMINT2017432, highly similar to Target of Myb protein 1;cDNA FLJ40607 fis, clone THYMU2012273, highly similar to Target of Myb protein 1;Target of myb1 (Chicken), isoform CR…	0.859728	2	7.8	1.1499e-15
ACAS2L;ACSS1;KIAA1846;DKFZp666B209;DKFZp666G0810	Q9NUB1	Acetate--CoA ligase 2;Acetyl-CoA synthetase 2;Acetyl-coenzyme A synthetase 2-like, mitochondrial;Acyl-CoA synthetase short-chain family member 1;cDNA FLJ45659 fis, clone CTONG2020582, highly similar to Acetyl-coenzyme A synthetase 2-like, mitochondrial (EC 6.2.1.1);cDNA FLJ58578, highly similar to Acetyl-coenzyme A synthetase 2-like, mitochondrial (EC 6.2.1.1);cDNA FLJ43068 fis, clone BRTHA300877…	0.860283	2	3.5	1.5671e-05
MUT	P22033	Methylmalonyl-CoA isomerase;Methylmalonyl-CoA mutase, mitochondrial;cDNA, FLJ92992, highly similar to Homo sapiens methylmalonyl Coenzyme A mutase (MUT), nuclear gene encoding mitochondrial protein, mRNA	0.860312	5	7.5	1.8153e-13
ALDH3A1;ALDH3;hCG_30682	Q6PKA6	ALDH3A1 protein;Aldehyde dehydrogenase 3;Aldehyde dehydrogenase family 3 member A1;Aldehyde dehydrogenase, dimeric NADP-preferring;ALDHIII;Aldehyde dehydrogenase 3 family, memberA1, isoform CRA_b;cDNA FLJ78289, highly similar to Homo sapiens aldehyde dehydrogenase 3 family, memberA1, mRNA;cDNA, FLJ95417, highly similar to Homo sapiens aldehyde dehydrogenase 3 family, memberA1 (ALDH3A1), mRNA;Puta…	0.860385	71	52.7	1.0975e-303
A26C1A;POTE2;POTEE;ACTBL3;FKSG30;POTEKP	Q6S8J3	ANKRD26-like family C member 1A;POTE ankyrin domain family member E;Prostate, ovary, testis-expressed protein on chromosome 2;Kappa-actin;POTE ankyrin domain family member K;Putative beta-actin-like protein 3	0.860575	10	10	1.094e-187
REL	Q04864	Proto-oncogene c-Rel;cDNA FLJ59223, highly similar to C-Rel proto-oncogene protein;REL protein	0.860764	3	5.3	4.3246e-06
ESA1;FLOT2;M17S1;hCG_1998851	E7EMK3	Epidermal surface antigen;Flotillin-2;Membrane component chromosome 17 surface marker 1;FLOT2 protein;Flotillin 2;HCG1998851, isoform CRA_e	0.861071	4	10.4	4.2231e-07
TTC19	Q6DKK2	Tetratricopeptide repeat protein 19;cDNA FLJ37500 fis, clone BRAWH2016166, highly similar to Tetratricopeptide repeat protein 19	0.86129	3	7	1.2316e-11
HDAC2;hCG_21384	Q92769	Histone deacetylase 2;cDNA FLJ40057 fis, clone TCERX2000431, highly similar to HISTONE DEACETYLASE 2;cDNA FLJ34837 fis, clone NT2NE2010632, highly similar to HISTONE DEACETYLASE 2;Histone deacetylase 2, isoform CRA_a	0.862063	3	6.5	1.0415e-15
FMT;FMT1;MTFMT	Q96DP5	Methionyl-tRNA formyltransferase, mitochondrial	0.862107	5	17.5	3.6242e-07
NS5ATP5;TFB2M	Q9H5Q4	Dimethyladenosine transferase 2, mitochondrial;Hepatitis C virus NS5A-transactivated protein 5;Mitochondrial 12S rRNA dimethylase 2;Mitochondrial transcription factor B2;S-adenosylmethionine-6-N, N-adenosyl(rRNA) dimethyltransferase 2;cDNA FLJ57434, highly similar to Homo sapiens transcription factor B2, mRNA	0.862501	11	22.2	1.817e-20
KIAA0238;NBTL1;SLC23A1;SLC23A2;SVCT2;YSPL2;hCG_2020216;RP1-237C24.1-004	Q9UGH3	Na(+)/L-ascorbic acid transporter 2;Nucleobase transporter-like 1 protein;Sodium-dependent vitamin C transporter 2;Solute carrier family 23 member 2;Yolk sac permease-like molecule 2;Sodium-ascorbic acid transporter 2;Solute carrier family 23 (Nucleobase transporters), member 2, isoform CRA_a;cDNA FLJ58749, highly similar to Solute carrier family 23 member 2;cDNA FLJ60684, highly similar to Solut…	0.8631	2	1.7	0.0071247
KIAA1104;MP1;PITRM1	Q5JRX3	Pitrilysin metalloproteinase 1;Presequence protease, mitochondrial;cDNA FLJ53321, highly similar to Homo sapiens pitrilysin metallopeptidase 1 (PITRM1), mRNA;Putative uncharacterized protein PITRM1;cDNA FLJ10321 fis, clone NT2RM2000504, highly similar to Homo sapiens pitrilysin metallopeptidase 1 (PITRM1), mRNA;cDNA FLJ13414 fis, clone PLACE1001748, highly similar to Homo sapiens pitrilysin metal…	0.863144	16	16.8	4.9534e-48
KIAA0908;PCL1;PCYOX1;UNQ597/PRO1183	Q9UHG3	Prenylcysteine lyase;Prenylcysteine oxidase 1;cDNA FLJ51671, highly similar to Prenylcysteine oxidase (EC 1.8.3.5);cDNA, FLJ78912, highly similar to Prenylcysteine oxidase (EC 1.8.3.5);Putative uncharacterized protein PCYOX1;cDNA FLJ51879, highly similar to Prenylcysteine oxidase (EC 1.8.3.5)	0.863173	25	36	1.7368e-107
MRPL20	Q9BYC9	39S ribosomal protein L20, mitochondrial;cDNA FLJ57630, moderately similar to Homo sapiens mitochondrial ribosomal protein L20 (MRPL20), mRNA	0.863246	2	14.1	1.079e-06
DIABLO;SMAC;hCG_1782202	Q9NR28	Diablo homolog, mitochondrial;Direct IAP-binding protein with low pI;Second mitochondria-derived activator of caspase;Diablo isoform 1 variant;SMAC3;cDNA FLJ10537 fis, clone NT2RP2001119, highly similar to Diablo homolog, mitochondrial;Diablo homolog (Drosophila);HCG1782202, isoform CRA_d	0.863377	2	6.3	0.00012558
KIAA0391;MRPP3	O15091	Mitochondrial ribonuclease P protein 3	0.863552	3	5.8	7.9801e-88
HADHB;MSTP029	P55084	3-ketoacyl-CoA thiolase;Acetyl-CoA acyltransferase;Beta-ketothiolase;TP-beta;Trifunctional enzyme subunit beta, mitochondrial;cDNA FLJ55769, highly similar to Trifunctional enzyme subunit beta, mitochondrial;cDNA FLJ56214, highly similar to Trifunctional enzyme subunit beta, mitochondrial;Putative uncharacterized protein HADHB;cDNA FLJ59448, highly similar to Trifunctional enzyme subunit beta, mi…	0.863844	10	29.3	1.6683e-42
PDCD2L	Q9BRP1	Programmed cell death protein 2-like	0.863903	3	14	2.1452e-09
RBM47	A0AV96	RNA-binding motif protein 47;RNA-binding protein 47;RNA binding motif protein 47;cDNA FLJ51456, moderately similar to APOBEC1 complementation factor	0.864224	5	10.1	8.5175e-21
RAD50	Q92878	DNA repair protein RAD50;cDNA FLJ75532, highly similar to Homo sapiens RAD50 homolog (S. cerevisiae) (RAD50), transcript variant 1, mRNA;RAD50 protein	0.86434	11	9.4	1.4246e-43
Ov/Br septin;SEPT9;MAFK	B4DTL7	cDNA FLJ55422, highly similar to Septin-9;Ovarian/Breast septin epsilon;SEPT9 protein;MAFK protein	0.864413	15	22.4	5.6652e-96
KIAA1717;KMT7;SET7;SET9;SETD7	Q8WTS6	Histone H3-K4 methyltransferase SETD7;Histone-lysine N-methyltransferase SETD7;Lysine N-methyltransferase 7;SET domain-containing protein 7;SET7/9	0.864443	3	8.7	1.5242e-06
BZAP45;BZW1;KIAA0005;hCG_2022736;Nbla10236	B4DLZ8	cDNA FLJ55789, highly similar to Rattus norvegicus basic leucine zipper and W2 domains 1 (Bzw1), mRNA;BZW1 protein variant;cDNA FLJ55501, highly similar to Rattus norvegicus basic leucine zipper and W2 domains 1 (Bzw1), mRNA;Basic leucine zipper and W2 domain-containing protein 1;Protein Orf;HCG2022736, isoform CRA_a;Putative uncharacterized protein BZW1;Putative uncharacterized protein Nbla10236	0.864939	10	19.3	1.2202e-24
HSPC160;MSTP095;ORMDL2;HSPC202;ORMDL1;ORMDL3	Q53FV1	Adoplin-2;ORM1-like protein 2;Adoplin-1;ORM1-like protein 1;Putative uncharacterized protein ORMDL1;ORM1-like protein 3	0.864997	2	17	2.8579e-42
CRIP2;CRP2	B7Z6C0	cDNA FLJ56946, highly similar to Cysteine-rich protein 2;Cysteine-rich protein 2;Protein ESP1;Cysteine-rich protein 2 variant	0.86507	3	22.3	0.0025243
ITPK1	Q13572	Inositol 1,3,4-trisphosphate 5/6-kinase;Inositol-tetrakisphosphate 1-kinase;ITPK1 protein;cDNA FLJ60426, highly similar to Inositol-tetrakisphosphate 1-kinase (EC 2.7.1.134)	0.866457	2	5.6	0.00066552
FASTKD5;KIAA1792	Q7L8L6	FAST kinase domain-containing protein 5;cDNA FLJ58294	0.866617	3	5.4	4.136e-18
FAM136A	E7EQY1	Protein FAM136A;cDNA, FLJ79526	0.86742	4	13.9	1.3388e-25
HAT1	O14929	Histone acetyltransferase type B catalytic subunit	0.868092	6	20	5.9361e-27
TFRC	P02786	p90;T9;Transferrin receptor protein 1;Transferrin receptor protein 1, serum form;cDNA FLJ75881, highly similar to Homo sapiens transferrin receptor (p90, CD71) (TFRC), mRNA;cDNA FLJ57106, highly similar to Transferrin receptor protein 1	0.868559	44	31.7	6.1744e-274
KIAA0545;SIPA1L3;SPAL3	O60292	Signal-induced proliferation-associated 1-like protein 3;SPA-1-like protein 3;Signal-induced proliferation-associated 1 like 3;SIPA1L3 protein	0.868632	4	2.9	1.0509e-10
C11orf3;C15orf24;HT022;UNQ905/PRO1926	Q9NPA0	UPF0480 protein C15orf24	0.868632	3	18.2	0.00012587
POLR3A	O14802	DNA-directed RNA polymerase III largest subunit;DNA-directed RNA polymerase III subunit A;DNA-directed RNA polymerase III subunit RPC1;RNA polymerase III 155 kDa subunit;RNA polymerase III subunit C160;DNA-directed RNA polymerase;RNA polymerase III subunit RPC155-D	0.869245	2	2.7	2.2274e-05
KIAA1031;ZC3H7B	Q9UGR2	Rotavirus X-associated non-structural protein;Zinc finger CCCH domain-containing protein 7B	0.869624	4	2.1	0.0026238
FAN;NSMAF	A8K9G4	cDNA FLJ77745, highly similar to Homo sapiens neutral sphingomyelinase (N-SMase) activation associated factor (NSMAF), mRNA;cDNA, FLJ94643, highly similar to Homo sapiens neutral sphingomyelinase (N-SMase) activation associated factor (NSMAF), mRNA;cDNA FLJ58357, highly similar to Protein FAN;cDNA FLJ50388, highly similar to Protein FAN;Factor associated with neutral sphingomyelinase activation;P…	0.869902	3	4.3	3.5935e-15
C14orf160;L2HGDH	Q9H9P8	Duranin;L-2-hydroxyglutarate dehydrogenase, mitochondrial;cDNA FLJ76725, highly similar to Homo sapiens L-2-hydroxyglutarate dehydrogenase (L2HGDH), mRNA;Putative uncharacterized protein L2HGDH	0.870033	5	14.3	4.1667e-20
IRA1;TBL1XR1;TBLR1	Q9BZK7	F-box-like/WD repeat-containing protein TBL1XR1;Nuclear receptor corepressor/HDAC3 complex subunit TBLR1;TBL1-related protein 1;Transducin beta-like 1X-related protein 1;cDNA FLJ55712, highly similar to F-box-like/WD repeat protein TBL1XR1;Putative uncharacterized protein TBL1XR1	0.870077	3	5.3	5.1261e-07
DRT;EPHB2;EPHT3;EPTH3;ERK;HEK5;TYRO5;EPHB2 variant protein;RP1-74M1.1-004	P29323	DRT;EPH-like kinase 5;Ephrin type-B receptor 2;ERK;Renal carcinoma antigen NY-REN-47;Tyrosine-protein kinase receptor EPH-3;Tyrosine-protein kinase TYRO5;Ephrin receptor;cDNA FLJ60805, highly similar to Ephrin type-B receptor 2 (EC 2.7.10.1)	0.870413	6	7.9	4.7314e-25
METTL7B;UNQ594/PRO1180	Q6UX53	Methyltransferase-like protein 7B	0.870631	2	7.6	0.03232
KIAA0144;NICE4;UBAP2L;RP11-205M9.4-005	Q14157	Protein NICE-4;Ubiquitin-associated protein 2-like;cDNA FLJ55671, highly similar to Ubiquitin-associated protein 2-like;Ubiquitin associated protein 2-like;cDNA FLJ54706, highly similar to Ubiquitin-associated protein 2-like	0.870661	12	17.7	8.758e-79
ERAL1;HERA	O75616	Conserved ERA-like GTPase;ERA-W;GTP-binding protein era homolog	0.871142	4	11.4	1.0727e-32
NUP88	Q99567	88 kDa nucleoporin;Nuclear pore complex protein Nup88;Nucleoporin Nup88;cDNA FLJ56516, highly similar to Nuclear pore complex protein Nup88;cDNA FLJ58372, highly similar to Nuclear pore complex protein Nup88	0.87177	7	16.1	2.5815e-45
RIOK2	Q9BVS4	RIO kinase 2;Serine/threonine-protein kinase RIO2;cDNA FLJ10835 fis, clone NT2RP4001210	0.871974	5	10	4.5027e-25
SAMD4B;SMAUG2;hCG_43361	Q5PRF9	Protein Smaug homolog 2;Sterile alpha motif domain-containing protein 4B;Sterile alpha motif domain containing 4B;Sterile alpha motif domain containing 4B, isoform CRA_c;SAMD4B protein;cDNA PSEC0178 fis, clone OVARC1000636, moderately similar to Sterile alpha motif domain containing protein 4;cDNA FLJ10211 fis, clone HEMBA1006377	0.87212	7	13.5	1.1562e-20
PSEC0085;TMX;TMX1;TXNDC;TXNDC1;UNQ235/PRO268;hCG_2042974	Q9H3N1	Thioredoxin domain-containing protein 1;Thioredoxin-related transmembrane protein 1;Transmembrane Trx-related protein;cDNA FLJ51570, highly similar to Thioredoxin domain-containing protein 1;Thioredoxin domain containing, isoform CRA_b	0.872237	14	21.4	2.6356e-36
FLNA	A6NDY9	Putative uncharacterized protein FLNA	0.872266	7	37.7	0
HNRNPL;HNRPL;P/OKcl.14	P14866	Heterogeneous nuclear ribonucleoprotein L;cDNA, FLJ94229, highly similar to Homo sapiens heterogeneous nuclear ribonucleoprotein L (HNRPL),mRNA;HNRNPL protein;cDNA FLJ75895, highly similar to Homo sapiens heterogeneous nuclear ribonucleoprotein L (HNRPL), transcript variant 2, mRNA;Putative uncharacterized protein HNRNPL	0.872719	2	11.2	5.781e-12
CGI-113;MRPL11;hCG_2017204	Q9Y3B7	39S ribosomal protein L11, mitochondrial;Mitochondrial ribosomal protein L11 isoform a variant;Mitochondrial ribosomal protein L11, isoform CRA_c;Putative uncharacterized protein MRPL11	0.872938	5	25.5	1.0214e-36
APIP;CGI-29	B4DY17	cDNA FLJ58961, highly similar to APAF1-interacting protein;APAF1-interacting protein;Probable methylthioribulose-1-phosphate dehydratase;Putative uncharacterized protein APIP	0.872981	6	27.8	1.2357e-31
DOCK9;KIAA1058;DKFZp686N04132;RP11-155N3.2;RP11-155N3.2-009;RP11-155N3.2-010	Q9BZ29	Cdc42 guanine nucleotide exchange factor zizimin-1;Dedicator of cytokinesis protein 9;DOCK9 protein;Putative uncharacterized protein DOCK9;cDNA FLJ55938, highly similar to Dedicator of cytokinesis protein 9;Putative uncharacterized protein DKFZp686N04132;cDNA FLJ44528 fis, clone UTERU3003523, highly similar to Dedicator of cytokinesis protein 9;cDNA FLJ45400 fis, clone BRHIP3028570;cDNA FLJ55617,…	0.873157	5	2.8	5.9448e-10
AKT2	P31751	Protein kinase Akt-2;Protein kinase B beta;RAC-beta serine/threonine-protein kinase;RAC-PK-beta;cDNA FLJ55487, highly similar to RAC-beta serine/threonine-protein kinase (EC2.7.11.1);AKT2 protein;cDNA FLJ31217 fis, clone KIDNE2004095, highly similar to RAC-beta serine/threonine-protein kinase (EC 2.7.11.1);Putative uncharacterized protein AKT2	0.87323	4	8.7	1.1081e-14
ANX14;ANXA10	E7EP43	Annexin A10;Annexin-10;Annexin-14;Putative annexin A10 short isoform	0.873317	4	14.8	6.8734e-07
C21orf92;MRPL39;MRPL5;MSTP003;PRED22;RPML5	Q9NYK5	39S ribosomal protein L39, mitochondrial;39S ribosomal protein L5, mitochondrial;Putative uncharacterized protein MRPL39	0.873682	7	20.4	3.1651e-19
HSPC145;MRPL15	Q9P015	39S ribosomal protein L15, mitochondrial;cDNA, FLJ93269, highly similar to Homo sapiens mitochondrial ribosomal protein L15 (MRPL15), nuclear gene encoding mitochondrial protein, mRNA	0.874105	9	28.7	1.1743e-62
CAMSAP1L1;CAMSAP2;KIAA1078;RP11-93N17.1-002;RP11-93N17.1-004	Q08AD1	Calmodulin-regulated spectrin-associated protein 1-like protein 1;Calmodulin-regulated spectrin-associated protein 2;cDNA FLJ44873 fis, clone BRAMY2023939, highly similar to Homo sapiens calmodulin regulated spectrin-associated protein 1-like 1 (CAMSAP1L1), mRNA;Calmodulin regulated spectrin-associated protein 1-like 1;cDNA FLJ38321 fis, clone FCBBF3024225, highly similar to Homo sapiens calmodul…	0.874208	3	3	9.4234e-19
AK3;AK3L1;AK6;AKL3L;hCG_2011468;RP11-6J24.4-001	Q9UIJ7	Adenylate kinase 3;Adenylate kinase 3 alpha-like 1;GTP:AMP phosphotransferase mitochondrial;cDNA FLJ42834 fis, clone BRCAN2019002, highly similar to GTP:AMP phosphotransferase mitochondrial (EC 2.7.4.10);GTP:AMP phosphotransferase;GTP:ATP phosphotransferase;cDNA FLJ58032, highly similar to GTP:AMP phosphotransferase mitochondrial (EC 2.7.4.10);Adenylate kinase 3, isoform CRA_b;cDNA FLJ40886 fis, …	0.874368	8	37.4	5.4112e-34
HDGF2;HDGFRP2;UNQ785/PRO1604	Q7Z4V5	Hepatoma-derived growth factor 2;Hepatoma-derived growth factor-related protein 2;Putative uncharacterized protein ENSP00000403390	0.874441	2	3.7	3.447e-10
CDK5RAP3;IC53;MSTP016;OK/SW-cl.114;PP1553	Q96JB5	CDK5 activator-binding protein C53;CDK5 regulatory subunit-associated protein 3;Protein HSF-27;cDNA FLJ59273, highly similar to CDK5 regulatory subunit-associated protein 3;cDNA FLJ56403, highly similar to CDK5 regulatory subunit-associated protein 3	0.874485	2	5.7	5.0407e-14
CCDC99	Q96EA4	Arsenite-related gene 1 protein;Coiled-coil domain-containing protein 99;Protein Spindly;Rhabdomyosarcoma antigen MU-RMS-40.4A;cDNA FLJ55024	0.874572	3	5.5	0.0010248
LP2642;NT5C2L1;NT5DC1;hCG_2031155;RP3-486I3.1-003	Q5TFE4	5-nucleotidase domain-containing protein 1;cDNA FLJ76092, highly similar to Homo sapiens 5-nucleotidase, cytosolic II-like 1 (NT5C2L1), mRNA;5-nucleotidase domain containing 1, isoform CRA_b;cDNA FLJ33599 fis, clone BRAMY2013736, highly similar to 5-nucleotidase domain-containing protein 1;Novel protein	0.875142	2	7.5	1.5925e-12
C11orf59;PP7157	Q6IAA8	p27Kip1-releasing factor from RhoA;RhoA activator C11orf59;cDNA FLJ51311	0.875565	4	23	1.1645e-44
CEP97;LRRIQ2	Q8IW35	Centrosomal protein of 97 kDa;Leucine-rich repeat and IQ domain-containing protein 2;cDNA FLJ60110, highly similar to Homo sapiens leucine-rich repeats and IQ motif containing 2 (LRRIQ2), mRNA	0.876164	4	5.3	1.0531e-05
KIAA0015;POPX2;PPM1F;hCG_26717	P49593	Ca(2+)/calmodulin-dependent protein kinase phosphatase;Partner of PIX 2;Protein fem-2 homolog;Protein phosphatase 1F;Phosphatase 2C motif;Protein phosphatase 1F (PP2C domain containing);cDNA FLJ44413 fis, clone UTERU1000337, highly similar to Ca(2+)/calmodulin-dependent protein kinase phosphatase (EC 3.1.3.16);cDNA FLJ53980, highly similar to Ca(2+)/calmodulin-dependent protein kinase phosphatase…	0.876966	3	10.8	8.3146e-13
ARHT2;C16orf39;RHOT2	Q8IXI1	Mitochondrial Rho GTPase 2;Ras homolog gene family member T2	0.877112	7	16.3	1.5808e-27
COX4;COX4I1	P13073	Cytochrome c oxidase polypeptide IV;Cytochrome c oxidase subunit 4 isoform 1, mitochondrial;Cytochrome c oxidase subunit IV isoform 1;COX4I1 protein	0.877185	11	41.4	6.9258e-66
SPAG1	Q07617	HSD-3.8;Infertility-related sperm protein Spag-1;Sperm-associated antigen 1	0.877331	3	2.8	4.8988e-06
ACSL1;FACL1;FACL2;LACS;LACS1;LACS2	P33121	Acyl-CoA synthetase 1;Long-chain acyl-CoA synthetase 1;Long-chain acyl-CoA synthetase 2;Long-chain fatty acid-CoA ligase 2;Long-chain-fatty-acid--CoA ligase 1;Palmitoyl-CoA ligase 1;Palmitoyl-CoA ligase 2;cDNA FLJ76467, highly similar to Homo sapiens acyl-CoA synthetase long-chain family member 1 (ACSL1), mRNA;cDNA FLJ59311, highly similar to Long-chain-fatty-acid--CoA ligase 1 (EC 6.2.1.3);Acyl-…	0.877404	7	11.5	2.8978e-11
TLP19;TXNDC12;UNQ713/PRO1376	O95881	Endoplasmic reticulum resident protein 18;Endoplasmic reticulum resident protein 19;hTLP19;Thioredoxin domain-containing protein 12;Thioredoxin-like protein p19	0.877579	4	17.4	5.4489e-16
STM;SULT1A3;SULT1A4;ST1A5	P50224	Aryl sulfotransferase 1A3/1A4;Catecholamine-sulfating phenol sulfotransferase;HAST3;Monoamine-sulfating phenol sulfotransferase;M-PST;Placental estrogen sulfotransferase;Sulfotransferase 1A3/1A4;Sulfotransferase, monoamine-preferring;Thermolabile phenol sulfotransferase;cDNA FLJ37450 fis, clone BRAWH2010354, highly similar to Monoamine-sulfating phenol sulfotransferase (EC 2.8.2.1);cDNA FLJ16185 …	0.877842	10	31.9	2.3651e-76
FACD;FANCD2	Q9BXW9	Fanconi anemia group D2 protein	0.878017	4	3.2	6.5947e-16
EIF4H;KIAA0038;WBSCR1;WSCR1;LOC392647;tcag7.1028	Q15056	Eukaryotic translation initiation factor 4H;Williams-Beuren syndrome chromosomal region 1 protein;Putative uncharacterized protein WBSCR1;Similar to mKIAA0038 protein;cDNA FLJ60708, highly similar to Eukaryotic translation initiation factor 4H	0.878543	7	22.6	1.0276e-66
KIAA0197;NUP120;NUP160	Q12769	160 kDa nucleoporin;Nuclear pore complex protein Nup160;Nucleoporin Nup160;Putative uncharacterized protein NUP160	0.878543	3	2.5	0.00087754
BWR1C;HLDA2;IPL;PHLDA2;TSSC3	Q53GA4	Beckwith-Wiedemann syndrome chromosomal region 1 candidate gene C protein;Imprinted in placenta and liver protein;p17-Beckwith-Wiedemann region 1 C;Pleckstrin homology-like domain family A member 2;Tumor-suppressing STF cDNA 3 protein;Tumor-suppressing subchromosomal transferable fragment candidate gene 3 protein	0.878572	2	5.9	6.1993e-05
TST;LL22NC01-146D10.3-003	Q16762	Rhodanese;Thiosulfate sulfurtransferase;Thiosulfate sulfurtransferase variant;Thiosulfate sulfurtransferase (Rhodanese);cDNA FLJ57870, highly similar to Thiosulfate sulfurtransferase (EC 2.8.1.1)	0.878703	4	18.2	1.3692e-21
COG4;hCG_32615	Q9H9E3	Component of oligomeric Golgi complex 4;Conserved oligomeric Golgi complex subunit 4;COG4 protein;cDNA FLJ53466, highly similar to Conserved oligomeric Golgi complex component 4;Component of oligomeric golgi complex 4, isoform CRA_b;cDNA FLJ39238 fis, clone OCBBF2007946	0.879039	5	8.2	2.9518e-10
COPG2;DKFZp761N09121	Q9UBF2	Coatomer subunit gamma-2;Gamma-2-coat protein;cDNA FLJ14352 fis, clone Y79AA1000346, highly similar to Coatomer subunit gamma-2;COPG2 protein;cDNA FLJ12872 fis, clone NT2RP2003760, highly similar to COATOMER GAMMA SUBUNIT;Putative uncharacterized protein DKFZp761N09121;cDNA FLJ11224 fis, clone PLACE1008273, moderately similar to COATOMER GAMMA SUBUNIT	0.87917	12	20.3	8.8847e-79
	Q6ZSR9	Uncharacterized protein FLJ45252	0.879375	3	13.5	5.2919e-15
SNRPD1;SNRPD2	P62316	Small nuclear ribonucleoprotein Sm D2;snRNP core protein D2	0.879652	3	24.6	1.3595e-08
KIAA1187;MAP7D1;PARCC1;PP2464;RPRC1;hCG_38280	Q3KQU3	Arginine/proline-rich coiled-coil domain-containing protein 1;MAP7 domain-containing protein 1;Proline/arginine-rich coiled-coil domain-containing protein 1;Arginine/proline rich coiled-coil 1, isoform CRA_b;MAP7D1 protein;cDNA FLJ39022 fis, clone NT2RP7003724, weakly similar to Serine/arginine repetitive matrix protein 1	0.87971	3	7.1	1.3e-13
CDC34B;UBC3B;UBE2R2	Q712K3	Ubiquitin carrier protein R2;Ubiquitin-conjugating enzyme E2 R2;Ubiquitin-conjugating enzyme E2-CDC34B;Ubiquitin-protein ligase R2	0.879725	2	9.2	0.0034264
PLBD2	Q8NHP8	76 kDa protein;LAMA-like protein 2;Lamina ancestor homolog 2;Phospholipase B domain-containing protein 2;Putative phospholipase B-like 2;Putative phospholipase B-like 2 32 kDa form;Putative phospholipase B-like 2 45 kDa form	0.879813	3	7.5	4.0205e-05
KIAA0886;My043;NOGO;RTN4;SP1507	Q9NQC3	Foocen;Neurite outgrowth inhibitor;Neuroendocrine-specific protein;Neuroendocrine-specific protein C homolog;Reticulon-4;Reticulon-5;RTN-x	0.879915	26	36	2.6083e-112
SF1;ZFM1;ZNF162;hCG_23378	Q15637	Mammalian branch point-binding protein;Splicing factor 1;Transcription factor ZFM1;Zinc finger gene in MEN1 locus;Zinc finger protein 162;cDNA FLJ53344, highly similar to Splicing factor 1;cDNA FLJ54737, highly similar to Splicing factor 1;cDNA FLJ54056, highly similar to Splicing factor 1;Splicing factor 1, isoform CRA_b;ZFM1 protein, alternatively spliced product;Putative uncharacterized protei…	0.880134	4	8.3	5.3453e-08
DXS423E;KIAA0178;SB1.8;SMC1;SMC1A;SMC1L1;DKFZp686L19178	Q14683	Sb1.8;Structural maintenance of chromosomes protein 1A;cDNA FLJ77162, highly similar to Homo sapiens SMC1 structural maintenance of chromosomes 1-like 1 (SMC1L1), mRNA;SMC1A protein;Putative uncharacterized protein DKFZp686L19178;cDNA FLJ50250, highly similar to Structural maintenance of chromosome 1-like 1 protein	0.880294	8	10.4	6.4272e-52
VPS26;VPS26A	O75436	Vacuolar protein sorting-associated protein 26A;Vesicle protein sorting 26A;cDNA FLJ78510;cDNA FLJ59716, highly similar to Vacuolar protein sorting 26A;Putative uncharacterized protein VPS26A	0.88044	12	35.2	2.7861e-50
HSPC144;MDS012;My0054;THY28;THYN1	Q9P016	Thymocyte nuclear protein 1;Thymocyte protein Thy28	0.880557	2	8.9	9.5481e-06
PYM;WIBG	Q9BRP8	Partner of Y14 and mago;Protein wibg homolog	0.880659	5	30	4.5518e-91
HSPC235;MRPL2;MRPL37;RPML2;RP5-997D24.1-003	Q9BZE1	39S ribosomal protein L2, mitochondrial;39S ribosomal protein L37, mitochondrial;Putative uncharacterized protein MRPL37;Mitochondrial ribosomal protein L37 variant 2;Mitochondrial ribosomal protein L37	0.88082	3	14.9	4.772e-14
FH;hCG_40671;RP11-527D7.2-001	P07954	Fumarate hydratase, mitochondrial;cDNA, FLJ92753, Homo sapiens fumarate hydratase (FH), nuclear gene encodingmitochondrial protein, mRNA;Fumarate hydratase;Fumarate hydratase, isoform CRA_c	0.880893	11	20.6	2.6294e-50
POLR1A	O95602	A190;DNA-directed RNA polymerase I largest subunit;DNA-directed RNA polymerase I subunit A;DNA-directed RNA polymerase I subunit RPA1;RNA polymerase I 194 kDa subunit;DNA-directed RNA polymerase;POLR1A protein;cDNA: FLJ21915 fis, clone HEP03920	0.881155	3	1.9	4.9336e-11
MSI2	Q96DH6	RNA-binding protein Musashi homolog 2;cDNA FLJ56904, highly similar to RNA-binding protein Musashi homolog 2;cDNA FLJ52888, highly similar to RNA-binding protein Musashi homolog 2	0.881447	3	7.6	3.565e-06
MAN2A1;MANA2	Q16706	Alpha-mannosidase 2;Golgi alpha-mannosidase II;Mannosidase alpha class 2A member 1;Mannosyl-oligosaccharide 1,3-1,6-alpha-mannosidase;MAN2A1 protein	0.881666	6	6.9	3.5659e-15
ARCP;ARMC1	Q9NVT9	Armadillo repeat-containing protein 1;cDNA FLJ57447, highly similar to Armadillo repeat-containing protein 1	0.881798	5	19.9	4.1915e-17
KIAA1033	Q2M389	WASH complex subunit 7;KIAA1033 protein	0.882119	8	7.8	1.2559e-24
STAT6;STAT6B;Stat6	P42226	IL-4 Stat;Signal transducer and activator of transcription 6;cDNA FLJ77755, highly similar to Homo sapiens signal transducer and activator of transcription 6, interleukin-4 induced (STAT6), mRNA;cDNA, FLJ92827, highly similar to Homo sapiens signal transducer and activator of transcription 6, interleukin-4 induced (STAT6), mRNA;cDNA FLJ51956, highly similar to Signal transducer and activator of t…	0.882119	3	5.4	2.7462e-11
RPL13A;RP11-365K22.1-001;hCG_1998057;RPL13a	P40429	23 kDa highly basic protein;60S ribosomal protein L13a;RPL13A protein;Ribosomal protein L13a variant;FWP004;Novel protein similar to ribosomal protein L13a RPL13A;Ribosomal protein L13a;Ribosomal protein L13a, isoform CRA_b;Putative 60S ribosomal protein L13a-like MGC87657	0.882206	14	28.6	1.3817e-68
C4orf14	Q8NC60	Uncharacterized protein C4orf14;cDNA FLJ46863 fis, clone UTERU3011558	0.882221	5	10	1.1587e-08
DLST;DLTS;hCG_22359	P36957	2-oxoglutarate dehydrogenase complex component E2;Dihydrolipoamide succinyltransferase component of 2-oxoglutarate dehydrogenase complex;Dihydrolipoyllysine-residue succinyltransferase component of 2-oxoglutarate dehydrogenase complex, mitochondrial;E2K;DLST protein;cDNA FLJ55034, highly similar to Dihydrolipoyllysine-residue succinyltransferase component of 2- oxoglutarate dehydrogenase complex,…	0.882294	10	19.9	3.0403e-61
MVK;hCG_40321	Q03426	Mevalonate kinase;cDNA, FLJ96772, Homo sapiens mevalonate kinase (mevalonic aciduria) (MVK), mRNA;Mevalonate kinase (Mevalonic aciduria), isoform CRA_c;Mevalonate kinase 1;Mevalonate kinase variant;cDNA FLJ57879, highly similar to Mevalonate kinase (EC 2.7.1.36);cDNA FLJ57872, highly similar to Mevalonate kinase (EC 2.7.1.36);Mevalonate kinase (Mevalonic aciduria), isoform CRA_a	0.882688	6	16.7	3.8484e-56
HS1BP3	Q53T59	HCLS1-binding protein 3;HS1-binding protein 3;cDNA FLJ14249 fis, clone OVARC1001200, weakly similar to Mus musculus HS1 binding protein 3;Putative uncharacterized protein HS1BP3	0.882688	6	19.4	1.2883e-46
RPN2;hCG_37142;RP3-343K2.2-003	P04844	Dolichyl-diphosphooligosaccharide--protein glycosyltransferase 63 kDa subunit;Dolichyl-diphosphooligosaccharide--protein glycosyltransferase subunit 2;RIBIIR;Ribophorin II;Ribophorin-2;cDNA, FLJ96923, highly similar to Homo sapiens ribophorin II (RPN2), mRNA;Putative uncharacterized protein RPN2;cDNA FLJ60278, highly similar to Dolichyl-diphosphooligosaccharide--proteinglycosyltransferase 63 kDa …	0.882819	9	21.7	1.3264e-36
ARHGAP29;PARG1	Q52LW3	PTPL1-associated RhoGAP protein 1;Rho GTPase-activating protein 29;Rho-type GTPase-activating protein 29	0.883141	2	2.1	2.6476e-26
NALP2;NBS1;NLRP2;PAN1;PYPAF2;XXbac-BPG230H20.8-001;XXbac-BPG230H20.8-004;XXbac-BPG230H20.8-003	Q9NX02	NACHT, LRR and PYD domains-containing protein 2;Nucleotide-binding site protein 1;PYRIN domain and NACHT domain-containing protein 1;PYRIN-containing APAF1-like protein 2;cDNA FLJ75133, highly similar to Homo sapiens NACHT, leucine rich repeat and PYD containing 2, mRNA;cDNA FLJ53440, highly similar to NACHT, LRR and PYD-containing protein 2;NACHT, leucine rich repeat and PYD containing 2	0.883214	13	11.8	2.1024e-81
GST12;MGST;MGST1	P10620	Microsomal glutathione S-transferase 1;Microsomal GST-I;MGST1 protein	0.88333	7	22.6	9.5392e-116
HDCMD11P;MDS023;MRPS28;MRPS35;PSEC0213	P82673	28S ribosomal protein S28, mitochondrial;28S ribosomal protein S35, mitochondrial	0.883403	13	26.3	3.3949e-84
MST2;STK3	B3KYA7	cDNA FLJ16404 fis, clone UTERU2008019, highly similar to Serine/threonine-protein kinase 3 (EC 2.7.11.1);Mammalian STE20-like protein kinase 2;Serine/threonine-protein kinase 3;Serine/threonine-protein kinase Krs-1;STE20-like kinase MST2	0.883549	3	8.3	1.2083e-14
TMEM109	Q9BVC6	Mitsugumin-23;Transmembrane protein 109;cDNA, FLJ94551;cDNA FLJ57860, highly similar to Transmembrane protein 109	0.884206	2	9.1	3.2247e-11
PP446;TMEM214	Q6NUQ4	Transmembrane protein 214;TMEM214 protein;cDNA, FLJ96404;cDNA FLJ58194;cDNA FLJ57745	0.88444	6	9.3	2.1702e-10
HYRC;HYRC1;PRKDC	P78527	DNA-dependent protein kinase catalytic subunit;DNPK1;p460;cDNA FLJ57825, highly similar to DNA-dependent protein kinase catalytic subunit (EC 2.7.11.1)	0.884615	22	6.3	2.0649e-50
AKAP1;AKAP149;PRKA1	Q92667	A-kinase anchor protein 1, mitochondrial;A-kinase anchor protein 149 kDa;Dual specificity A-kinase-anchoring protein 1;Protein kinase A-anchoring protein 1;Spermatid A-kinase anchor protein 84;cDNA FLJ56047, highly similar to A kinase anchor protein 1, mitochondrial	0.884761	6	9.2	1.1236e-31
GBAS;NIPSNAP2	O75323	Glioblastoma-amplified sequence;Protein NipSnap homolog 2	0.885345	2	10.5	1.9028e-28
AS160;KIAA0603;TBC1D4;RP11-159J2.3-004	O60343	Akt substrate of 160 kDa;TBC1 domain family member 4;TBC1 domain family, member 4	0.885432	4	4	3.3515e-10
TMSB4X;TMSL3;TB4X;THYB4;TMSB4;hCG_1646598;hCG_1780554;RP11-339B21.6-001;TMSL4	Q0P5N8	TMSB4X protein;Thymosin beta-4-like protein 3;Fx;Hematopoietic system regulatory peptide;Seraspenide;Thymosin beta-4;cDNA, FLJ92006, Homo sapiens thymosin, beta 4, X chromosome (TMSB4X), mRNA;Thymosin beta 4, X-linked;Thymosin, beta 4, X-linked, isoform CRA_a;HCG1780554;Thymosin-like 4 (Pseudogene)	0.886074	5	47.1	3.7538e-25
KIAA1978;RAVER1	Q8IY67	Protein raver-1;Ribonucleoprotein PTB-binding 1	0.886279	5	8.9	6.3539e-08
HSPC017;PDIP38;POLD4;POLDIP2;DKFZp586F1524	Q9Y2S7	38 kDa DNA polymerase delta interaction protein;Polymerase delta-interacting protein 2;cDNA FLJ52257, highly similar to Polymerase delta-interacting protein 2;Putative uncharacterized protein DKFZp586F1524	0.886571	9	22	4.0366e-24
ELAC2;HPC2	Q9BQ52	ElaC homolog protein 2;Heredity prostate cancer protein 2;Ribonuclease Z 2;tRNA 3 endonuclease 2;tRNase Z 2;Zinc phosphodiesterase ELAC protein 2;cDNA FLJ56150, highly similar to Zinc phosphodiesterase ELAC protein 2 (EC 3.1.26.11);cDNA FLJ37014 fis, clone BRACE2010203, highly similar to Zinc phosphodiesterase ELAC protein 2 (EC 3.1.26.11);cDNA FLJ37368 fis, clone BRAMY2024530, highly similar to …	0.88679	19	25.7	2.7141e-168
DXS9928E;FAM50A;HXC26;XAP5;XX-FW81657B9.2-002	Q14320	Protein FAM50A;Protein HXC-26;Protein XAP-5;FAM50A protein;Family with sequence similarity 50, member A	0.886936	9	24.8	1.3424e-52
PGAM5;PGAM5-L	Q96HS1	Bcl-XL-binding protein v68;Phosphoglycerate mutase family member 5;Serine/threonine-protein phosphatase PGAM5, mitochondrial;Phosphoglycerate mutase 5, long isoform	0.886994	12	26	2.5606e-51
C1orf12;EGLN1;PNAS-118;PNAS-137;EGLN3	Q9GZT9	Egl nine homolog 1;Hypoxia-inducible factor prolyl hydroxylase 2;Prolyl hydroxylase domain-containing protein 2;SM-20;Egl nine-like protein 1 transcript variant 2;EGLN1 protein;Egl nine homolog 3;HPH-1;Hypoxia-inducible factor prolyl hydroxylase 3;Prolyl hydroxylase domain-containing protein 3;Egl nine-like protein 3 isoform;cDNA FLJ41356 fis, clone BRCAN2001866, highly similar to Egl nine homolo…	0.887096	2	5.4	0.039088
KIAA0591;KIAA1448;KIF1B;KIF1Bbeta;RP4-736L20.1-005;ATSV;C2orf20;KIF1A	O60333	Kinesin-like protein KIF1B;cDNA FLJ58122, highly similar to Kinesin-like protein KIF1B;Kinesin family member 1Bbeta isoform IV;Kinesin family member 1Bbeta isoform III;Kinesin family member 1Bbeta isoform II;Kinesin family member 1B;Kinesin family member 1Bbeta isoform I;Axonal transporter of synaptic vesicles;Kinesin-like protein KIF1A;Microtubule-based motor KIF1A;Unc-104- and KIF1A-related pro…	0.88752	8	5.3	4.9998e-17
PTPA;PTPRA;PTPRL2	B7Z2A4	cDNA FLJ56484, highly similar to Receptor-type tyrosine-protein phosphatase alpha (EC 3.1.3.48);Receptor-type tyrosine-protein phosphatase alpha;cDNA FLJ55517, highly similar to Receptor-type tyrosine-protein phosphatasealpha (EC 3.1.3.48);Protein tyrosine phosphatase, receptor type, A isoform 2 variant;cDNA FLJ61314, highly similar to Receptor-type tyrosine-protein phosphatase alpha (EC 3.1.3.48)	0.887622	2	3.1	8.2432e-05
MCCB;MCCC2	Q9HCC0	3-methylcrotonyl-CoA carboxylase 2;3-methylcrotonyl-CoA carboxylase non-biotin-containing subunit;3-methylcrotonyl-CoA:carbon dioxide ligase subunit beta;Methylcrotonoyl-CoA carboxylase beta chain, mitochondrial	0.887724	6	15.1	3.1931e-38
EPB41L1;KIAA0338;RP11-234K24.1-001	Q9H4G0	Band 4.1-like protein 1;Neuronal protein 4.1;Erythrocyte membrane protein band 4.1-like 1;cDNA FLJ61657, highly similar to Band 4.1-like protein 1;cDNA FLJ39529 fis, clone PUAEN2004067, highly similar to Band 4.1-like protein 1	0.887753	13	18.3	2.3491e-45
CED6;GULP;GULP1	Q9UBP9	Cell death protein 6 homolog;Protein GULP;PTB domain adapter protein CED-6;PTB domain-containing engulfment adapter protein 1;cDNA FLJ13606 fis, clone PLACE1010579, highly similar to Homo sapiens GULP, engulfment adaptor PTB domain containing 1 (GULP1), mRNA;Putative uncharacterized protein GULP1;cDNA FLJ57758, highly similar to Homo sapiens GULP, engulfment adaptor PTB domain containing 1 (GULP1…	0.887811	2	7.6	1.1806e-07
SEPT10;hCG_27895;DKFZp564M1416	Q9P0V9	Septin-10;cDNA FLJ78458, highly similar to Homo sapiens septin 10 (SEPT10), transcript variant 1, mRNA;Putative uncharacterized protein SEPT10;Septin 10, isoform CRA_c;cDNA FLJ55844, highly similar to Septin-10;Septin 10 isoform 2 variant;cDNA FLJ12620 fis, clone NT2RM4001714, moderately similar to SEPTIN 2 HOMOLOG;Putative uncharacterized protein DKFZp564M1416;cDNA FLJ59501, highly similar to Se…	0.887884	3	8.3	7.2563e-22
GGT2;GGT;GGT1;GGT3;GGT3P	P36268	Gamma-glutamyltransferase 2;Gamma-glutamyltranspeptidase 2;Gamma-glutamyltranspeptidase 2 heavy chain;Gamma-glutamyltranspeptidase 2 light chain;Putative uncharacterized protein GGT2;Gamma-glutamyltransferase 1;Gamma-glutamyltranspeptidase 1;Gamma-glutamyltranspeptidase 1 heavy chain;Gamma-glutamyltranspeptidase 1 light chain;GGT1 protein;Gamma-glutamyltransferase 3;Putative gamma-glutamyltranspe…	0.887957	3	5.6	2.34e-13
TOMM34;URCC3	Q15785	Mitochondrial import receptor subunit TOM34;Translocase of outer membrane 34 kDa subunit;cDNA FLJ54989, highly similar to Mitochondrial import receptor subunit TOM34	0.888089	8	22.7	8.1005e-35
SUCLA2;DKFZp686D0880;hCG_30751;RP11-528D24.2-010	Q9P2R7	ATP-specific succinyl-CoA synthetase subunit beta;Renal carcinoma antigen NY-REN-39;Succinyl-CoA ligase [ADP-forming] subunit beta, mitochondrial;Succinyl-CoA synthetase beta-A chain;Putative uncharacterized protein DKFZp686D0880;cDNA FLJ53646, highly similar to Succinyl-CoA ligase (ADP-forming) beta-chain, mitochondrial (EC 6.2.1.5);cDNA FLJ54097, highly similar to Succinyl-CoA ligase (ADP-formi…	0.888206	2	6.3	1.673e-05
HSPA12A;KIAA0417	O43301	Heat shock 70 kDa protein 12A;cDNA FLJ54655, highly similar to Heat shock 70 kDa protein 12A;cDNA FLJ54654, highly similar to Heat shock 70 kDa protein 12A	0.888249	7	13.9	2.0619e-20
CACNA2D1;CACNL2A;CCHL2A;MHS3;WUGSC:H_DJ0560O14.1	F8WC36	Dihydropyridine receptor alpha 2 subunit;Voltage-dependent calcium channel subunit alpha-2/delta-1;Voltage-dependent calcium channel subunit alpha-2-1;Voltage-dependent calcium channel subunit delta-1;Voltage-gated calcium channel subunit alpha-2/delta-1;Putative uncharacterized protein CACNA2D1;Calcium channel; match to P54289 (PID:g1705852)	0.888308	4	5.2	1.59e-07
BRCC3;BRCC36;C6.1A;CXorf53;hCG_2003099	P46736	BRCA1/BRCA2-containing complex subunit 3;BRCA1/BRCA2-containing complex subunit 36;BRCA1-A complex subunit BRCC36;BRISC complex subunit BRCC36;Lys-63-specific deubiquitinase BRCC36;Putative uncharacterized protein BRCC3;BRCA1/BRCA2-containing complex, subunit 3, isoform CRA_e	0.888892	3	12.3	9.8056e-88
KIAA0017;SAP130;SF3B3	Q15393	Pre-mRNA-splicing factor SF3b 130 kDa subunit;Spliceosome-associated protein 130;Splicing factor 3B subunit 3;STAF130;cDNA FLJ78677, highly similar to Homo sapiens splicing factor 3b, subunit 3, 130kDa (SF3B3), mRNA;cDNA FLJ10435 fis, clone NT2RP1000493, highly similar to Splicing factor 3B subunit 3;cDNA FLJ90452 fis, clone NT2RP3001475, highly similar to Splicing factor 3B subunit 3	0.889315	13	11.6	6.453e-28
RAB27B	O00194	C25KG;Ras-related protein Rab-27B	0.889359	6	27.1	2.3595e-17
NDUFS2	O75306	Complex I-49kD;NADH dehydrogenase [ubiquinone] iron-sulfur protein 2, mitochondrial;NADH-ubiquinone oxidoreductase 49 kDa subunit;NADH dehydrogenase (Ubiquinone) Fe-S protein 2, 49kDa (NADH-coenzyme Q reductase) variant;cDNA FLJ53932, highly similar to NADH-ubiquinone oxidoreductase 49 kDa subunit, mitochondrial (EC 1.6.5.3);NADH-ubiquinone oxidoreductase NDUFS2 subunit;cDNA, FLJ78876, highly sim…	0.889417	2	5	9.7492e-12
GPI8;PIGK;hCG_22810;RP4-564M11.1-002	Q92643	GPI8 homolog;GPI-anchor transamidase;Phosphatidylinositol-glycan biosynthesis class K protein;Putative uncharacterized protein PIGK;cDNA FLJ58228, highly similar to GPI-anchor transamidase (EC 3.-.-.-);Phosphatidylinositol glycan anchor biosynthesis, class K;Phosphatidylinositol glycan, class K, isoform CRA_c	0.889709	5	13.4	2.7547e-11
TARDBP;TDP43;RP4-635E18.2-003	Q13148	TAR DNA-binding protein 43;cDNA FLJ57180, highly similar to TAR DNA-binding protein 43;TAR DNA binding protein;cDNA FLJ58188, highly similar to TAR DNA-binding protein 43	0.889738	5	10.6	7.8391e-27
CGI-138;HSPC329;MRPS23	Q9Y3D9	28S ribosomal protein S23, mitochondrial	0.889767	3	16.3	1.3444e-05
VPS33B;hCG_32582	Q9H267	Vacuolar protein sorting-associated protein 33B;cDNA FLJ55636, highly similar to Vacuolar protein sorting 33B;cDNA FLJ56248, highly similar to Vacuolar protein sorting 33B;cDNA FLJ90382 fis, clone NT2RP2005069, highly similar to Vacuolar protein sorting 33B;Vacuolar protein sorting 33B (Yeast), isoform CRA_b	0.88987	2	7.6	1.9648e-18
WDR92	Q6QHF3	Putative uncharacterized protein;WDR92 protein	0.890322	2	14.6	1.9842e-18
HNRPG;RBMX;RBMXP1;CCBL2;DKFZp547N1117;hCG_23341;RBMXL1;RP4-531M19.2-001;RP4-531M19.2-002;RP11-1114A5.1-003;CXorf55;RBMXL3;HNRNPGT;RBMXL2	P38159	Glycoprotein p43;Heterogeneous nuclear ribonucleoprotein G;Heterogeneous nuclear ribonucleoprotein G, N-terminally processed;RNA-binding motif protein, X chromosome;cDNA FLJ54953, highly similar to Heterogeneous nuclear ribonucleoprotein G;RNA-binding motif protein X-linked-like 1 (Kynurenine aminotransferase III) (Protein RBM1).;RBM1;RNA binding motif protein, X-linked-like 1;cDNA FLJ59107, mode…	0.890453	3	4.6	1.1239e-19
C5orf18;DP1;REEP5;TB2	Q00765	Polyposis locus protein 1;Protein TB2;Receptor expression-enhancing protein 5;cDNA, FLJ92888, highly similar to Homo sapiens likely ortholog of mouse deleted in polyposis 1 (DP1), mRNA;cDNA FLJ53094, highly similar to Receptor expression-enhancing protein 5;cDNA FLJ59876, highly similar to Receptor expression-enhancing protein 5	0.890629	4	11.1	8.3334e-12
FLAD1;PP591;hCG_20019;RP11-307C12.7-004	Q8NFF5	FAD pyrophosphorylase;FAD synthase;FAD synthase region;Flavin adenine dinucleotide synthase;FMN adenylyltransferase;Molybdenum cofactor biosynthesis protein-like region;cDNA FLJ33223 fis, clone ASTRO2000914, highly similar to Homo sapiens Fad1, flavin adenine dinucleotide synthetase, homolog (yeast) (FLAD1), transcript variant 1, mRNA;FAD1 flavin adenine dinucleotide synthetase homolog (S. cerevi…	0.890658	2	8.2	3.1372e-38
FACT80;SSRP1	Q08945	Chromatin-specific transcription elongation factor 80 kDa subunit;Facilitates chromatin transcription complex 80 kDa subunit;Facilitates chromatin transcription complex subunit SSRP1;FACT complex subunit SSRP1;Recombination signal sequence recognition protein 1;Structure-specific recognition protein 1;T160	0.890906	7	10.6	3.4708e-39
NPTN;SDFR1;SDR1;hCG_38795;DKFZp566H1924	Q9Y639	Neuroplastin;Stromal cell-derived receptor 1;cDNA, FLJ94993, Homo sapiens stromal cell derived factor receptor 1 (SDFR1),transcript variant alpha, mRNA;Neuroplastin, isoform CRA_b;Putative uncharacterized protein DKFZp566H1924;Homo sapiens clone 23742;cDNA FLJ57778, highly similar to Neuroplastin	0.890993	8	18.1	6.8386e-26
EWI3;IGSF3;KIAA0466	O75054	Glu-Trp-Ile EWI motif-containing protein 3;Immunoglobulin superfamily member 3;Putative uncharacterized protein IGSF3	0.891212	2	1.8	0.0001292
HSPC124;PPA2	Q9H2U2	Inorganic pyrophosphatase 2, mitochondrial;Pyrophosphatase SID6-306;Pyrophosphate phospho-hydrolase 2;cDNA FLJ60819, highly similar to Inorganic pyrophosphatase 2, mitochondrial (EC 3.6.1.1);cDNA FLJ76209, highly similar to Homo sapiens inorganic pyrophosphatase 2 (PPA2), transcript variant 2, mRNA;cDNA FLJ59863, highly similar to Inorganic pyrophosphatase 2, mitochondrial (EC 3.6.1.1)	0.891534	16	50.4	1.8527e-58
KIAA0190;USP10	Q14694	Deubiquitinating enzyme 10;Ubiquitin carboxyl-terminal hydrolase 10;Ubiquitin thioesterase 10;Ubiquitin-specific-processing protease 10;USP10 protein	0.891752	9	13.4	2.3665e-18
C20orf178;CHMP4B;SHAX1	Q9H444	Charged multivesicular body protein 4b;Chromatin-modifying protein 4b;SNF7 homolog associated with Alix 1;SNF7-2;Vacuolar protein sorting-associated protein 32-2	0.891782	6	23.7	5.5886e-19
IDH2	P48735	ICD-M;IDP;Isocitrate dehydrogenase [NADP], mitochondrial;NADP(+)-specific ICDH;Oxalosuccinate decarboxylase;Isocitrate dehydrogenase 2 (NADP+), mitochondrial variant;cDNA FLJ50654, highly similar to Isocitrate dehydrogenase;Isocitrate dehydrogenase;cDNA FLJ50469, highly similar to Isocitrate dehydrogenase;cDNA, FLJ79287, highly similar to Isocitrate dehydrogenase	0.892001	12	21.5	3.1188e-69
CED12A;ELMO2;KIAA1834;hCG_1811050;RP11-394O2.2-004;RP11-394O2.2-003;RP11-394O2.2-007	Q96JJ3	Engulfment and cell motility protein 2;Protein ced-12 homolog A;Engulfment and cell motility 2;HCG1811050, isoform CRA_b;cDNA FLJ56059, highly similar to Engulfment and cell motility protein 2;ELMO2 protein;cDNA FLJ60834, highly similar to Engulfment and cell motility protein 2 (CED-12 homolog A);cDNA FLJ56422, highly similar to Engulfment and cell motility protein 2	0.892117	7	11.1	3.5087e-22
KIAA0196	Q12768	WASH complex subunit strumpellin;cDNA FLJ57526;Protein KIAA0196 variant	0.892205	11	10.2	4.8612e-31
CS	O75390	Citrate synthase, mitochondrial;Citrate synthase	0.892205	6	15.7	1.2344e-16
C2orf6;MOB4B;MOBK1B;MOBKL1B;MOB4A;MOBKL1A;hCG_1641487	B4DRY3	cDNA FLJ52228, highly similar to Mps one binder kinase activator-like 1A;Mob1 alpha;Mob1 homolog 1B;Mps one binder kinase activator-like 1B;Protein Mob4B;Mob1 homolog 1A;Mob1B;Mps one binder kinase activator-like 1A;Protein Mob4A;Putative uncharacterized protein MOB4A;cDNA FLJ36226 fis, clone THYMU2001018, highly similar to Mps one binder kinase activator-like 1A;MOB1, Mps One Binder kinase activ…	0.892424	7	16.7	1.3872e-54
	IPI00180730.1	Similar to Elongation factor 1-alpha 1	0.892906	2	24.5	1.1e-240
UNQ9342/PRO34047;WDR82;WDR82A	Q6UXN9	Swd2;WD repeat-containing protein 82	0.89292	4	18.5	1.1808e-14
GPR69A;LANCL1;hCG_16716	O43813	40 kDa erythrocyte membrane protein;LanC-like protein 1;cDNA, FLJ92709, highly similar to Homo sapiens LanC lantibiotic synthetase component C-like 1 (bacterial) (LANCL1), mRNA;LanC lantibiotic synthetase component C-like 1 (Bacterial), isoform CRA_a;Putative uncharacterized protein LANCL1;LANCL1 protein;cDNA FLJ51489, highly similar to LanC-like protein 1	0.893052	3	11	5.1027e-07
MRPL16;PNAS-111	Q9NX20	39S ribosomal protein L16, mitochondrial	0.893198	3	12.4	3.223e-11
40787	D6RER5	Septin-11;cDNA FLJ14373 fis, clone HEMBA1001595, highly similar to SEPTIN 2 HOMOLOG	0.893489	6	13.4	7.3366e-85
GSTZ1;hCG_22265;MAAI	B2RDN1	cDNA, FLJ96690, highly similar to Homo sapiens glutathione transferase zeta 1 (maleylacetoacetate isomerase) (GSTZ1), transcript variant 1, mRNA;Glutathione transferase zeta 1 (Maleylacetoacetate isomerase), isoform CRA_b;Putative uncharacterized protein GSTZ1;Glutathione S-transferase zeta 1;GSTZ1-1;Maleylacetoacetate isomerase	0.893738	6	23.1	1.6976e-15
ELP3	Q9H9T3	Elongator complex protein 3;cDNA FLJ58185, highly similar to Homo sapiens elongation protein 3 homolog (ELP3), mRNA;cDNA FLJ58009, highly similar to Homo sapiens elongation protein 3 homolog (ELP3), mRNA;cDNA, FLJ78952, highly similar to Homo sapiens elongation protein 3 homolog (ELP3), mRNA;cDNA FLJ58601, highly similar to Homo sapiens elongation protein 3 homolog (ELP3), mRNA;cDNA FLJ57255, hig…	0.893781	8	18.5	3.7373e-34
hCG_21932;SH3GL1	Q6FGM0	cDNA, FLJ96508, Homo sapiens SH3-domain GRB2-like 1 (SH3GL1), mRNA;SH3 domain GRB2-like 1;SH3-domain GRB2-like 1;SH3-domain GRB2-like 1, isoform CRA_b;SH3GL1 protein;SH3-containing Grb-2-like 1 protein	0.893781	5	16.6	1.3304e-09
GIT1;DKFZp686G1540;DKFZp686G1640	Q9Y2X7	ARF GTPase-activating protein GIT1;Cool-associated and tyrosine-phosphorylated protein 1;G protein-coupled receptor kinase-interactor 1;GRK-interacting protein 1;cDNA FLJ59232, highly similar to ARF GTPase-activating protein GIT1;cDNA FLJ58515, highly similar to ARF GTPase-activating protein GIT1;G protein-coupled receptor kinase interactor 1 variant;cDNA FLJ57186, highly similar to ARF GTPase-ac…	0.893942	2	2.5	0.0036339
DKFZp686M24262;ACADM;hCG_22915;RP4-682C21.1-002	Q5HYG7	Putative uncharacterized protein DKFZp686M24262;Acyl-Coenzyme A dehydrogenase, C-4 to C-12 straight chain;Acyl-Coenzyme A dehydrogenase, C-4 to C-12 straight chain, isoform CRA_a;Medium-chain specific acyl-CoA dehydrogenase, mitochondrial;cDNA FLJ53936, highly similar to Medium-chain specific acyl-CoA dehydrogenase, mitochondrial (EC 1.3.99.3);cDNA FLJ50422, highly similar to Medium-chain specifi…	0.893971	6	11.7	3.8391e-18
DDX6;HLR2;RCK	P26196	ATP-dependent RNA helicase p54;DEAD box protein 6;Oncogene RCK;Probable ATP-dependent RNA helicase DDX6;cDNA, FLJ93750, Homo sapiens DEAD (Asp-Glu-Ala-Asp) box polypeptide 6 (DDX6), mRNA	0.893986	17	37.5	1.7692e-108
HCC1;HSPC316;SARNP;CIP29	P82979	Cytokine-induced protein of 29 kDa;Nuclear protein Hcc-1;Proliferation-associated cytokine-inducible protein CIP29;SAP domain-containing ribonucleoprotein;CIP29 protein	0.89403	5	27.6	3.3862e-17
CGI-24;DFRP2;PTD013;RWDD1;hCG_20867	Q9H446	DRG family-regulatory protein 2;RWD domain-containing protein 1;cDNA FLJ50243, highly similar to RWD domain-containing protein 1;Putative uncharacterized protein RWDD1;RWD domain containing 1, isoform CRA_b	0.894497	2	4.5	1.6578e-05
FAM21A;FAM21B;RP11-56A21.1-001	Q641Q2	WASH complex subunit FAM21A;FAM21A protein;cDNA FLJ61057, highly similar to Protein FAM21C;WASH complex subunit FAM21B;Family with sequence similarity 21, member A;cDNA FLJ10824 fis, clone NT2RP4001086	0.894555	10	10.5	7.9754e-38
GPCR5A;GPRC5A;RAI3;RAIG1	Q8NFJ5	G-protein coupled receptor family C group 5 member A;Orphan G-protein-coupling receptor PEIG-1;Retinoic acid-induced gene 1 protein;Retinoic acid-induced protein 3;cDNA FLJ78217	0.894613	6	7.8	1.8864e-19
SAP155;SF3B1;DKFZp434M052	O75533	Pre-mRNA-splicing factor SF3b 155 kDa subunit;Spliceosome-associated protein 155;Splicing factor 3B subunit 1;SF3B1 protein;Putative uncharacterized protein DKFZp434M052	0.89473	17	17.1	4.0402e-106
DHRS8;HSD17B11;PAN1B;PSEC0029;UNQ207/PRO233	Q8NBQ5	17-beta-hydroxysteroid dehydrogenase 11;17-beta-hydroxysteroid dehydrogenase XI;Cutaneous T-cell lymphoma-associated antigen HD-CL-03;Dehydrogenase/reductase SDR family member 8;Estradiol 17-beta-dehydrogenase 11;Retinal short-chain dehydrogenase/reductase 2	0.894803	6	26	5.1423e-31
CLP1;EDG1;HEXIM1;HIS1;MAQ1	O94992	Cardiac lineage protein 1;Estrogen down-regulated gene 1 protein;Hexamethylene bis-acetamide-inducible protein 1;Menage a quatre protein 1;Protein HEXIM1;cDNA FLJ13562 fis, clone PLACE1008080, highly similar to Homo sapiens hexamethylene bis-acetamide inducible 1 (HEXIM1), mRNA	0.895256	2	8.6	2.2582e-61
CDIPT;PIS;PIS1;hCG_21626	B3KY94	cDNA FLJ16129 fis, clone BRACE2039823, highly similar to CDP-diacylglycerol--inositol3-phosphatidyltransferase (EC 2.7.8.11);CDP-diacylglycerol--inositol 3-phosphatidyltransferase;Phosphatidylinositol synthase;cDNA FLJ40372 fis, clone TESTI2034940, highly similar to CDP-diacylglycerol--inositol3-phosphatidyltransferase (EC 2.7.8.11);cDNA FLJ77674, highly similar to Homo sapiens CDP-diacylglycerol…	0.895343	2	4.6	0.00231
MRPS25;RPMS25	P82663	28S ribosomal protein S25, mitochondrial;cDNA FLJ59193, highly similar to Mitochondrial 28S ribosomal protein S25;cDNA FLJ54123, moderately similar to Mitochondrial 28S ribosomal protein S25;Mitochondrial ribosomal protein S25	0.895839	2	5.8	0.022685
APOO;FAM121B;My025;UNQ1866/PRO4302	Q9BUR5	Apolipoprotein O;Protein FAM121B;Putative uncharacterized protein APOO	0.896073	3	22.7	1.8305e-29
TTC30B;TTC30A	Q8N4P2	Tetratricopeptide repeat protein 30B;Tetratricopeptide repeat protein 30A;cDNA FLJ13946 fis, clone Y79AA1000976;cDNA FLJ55706	0.897284	2	2.1	0.002261
AIP;XAP2	A5JGZ4	Non-functional aryl hydrocarbon receptor interacting protein;AH receptor-interacting protein;Aryl-hydrocarbon receptor-interacting protein;HBV X-associated protein 2;Immunophilin homolog ARA9;Aryl-hydrocarbon receptor interacting protein;Aryl hydrocarbon receptor interacting protein;Aryl hydrocarbon receptor-interacting protein AIP722;Mutant aryl hydrocarbon receptor-interacting protein;Truncated…	0.897576	10	35.3	5.428e-103
hCG_21108;IRF3	Q7Z5G6	IRF3 protein;Interferon regulatory factor 3, isoform CRA_b;Interferon regulatory factor 3;cDNA, FLJ95207, highly similar to Homo sapiens interferon regulatory factor 3 (IRF3), mRNA	0.897956	3	7.1	7.6418e-05
RPN1	P04843	Dolichyl-diphosphooligosaccharide--protein glycosyltransferase 67 kDa subunit;Dolichyl-diphosphooligosaccharide--protein glycosyltransferase subunit 1;Ribophorin I;Ribophorin-1;Ribophorin I variant;RPN1 protein;Similar to ribophorin I;cDNA FLJ51740, highly similar to Dolichyl-diphosphooligosaccharide--proteinglycosyltransferase 67 kDa subunit (EC 2.4.1.119);cDNA FLJ50809, highly similar to Dolich…	0.898014	14	15	6.6859e-92
NDUFS6;hCG_21432	O75380	Complex I-13kD-A;NADH dehydrogenase [ubiquinone] iron-sulfur protein 6, mitochondrial;NADH-ubiquinone oxidoreductase 13 kDa-A subunit;cDNA FLJ12441 fis, clone NT2RM1000132, highly similar to NADH-ubiquinone oxidoreductase 13 kDa-A subunit, mitochondrial (EC 1.6.5.3);NADH dehydrogenase (Ubiquinone) Fe-S protein 6, 13kDa (NADH-coenzyme Q reductase), isoform CRA_a;NDUFS6 protein	0.898394	2	17.7	7.4618e-05
BZW2;HSPC028;MSTP017;hCG_19293	Q9Y6E2	Basic leucine zipper and W2 domain-containing protein 2;cDNA FLJ10398 fis, clone NT2RM4000349, highly similar to Homo sapiens basic leucine zipper and W2 domains 2 (BZW2), mRNA;Putative uncharacterized protein BZW2;cDNA FLJ52869, highly similar to Homo sapiens basic leucine zipper and W2 domains 2 (BZW2), mRNA;Basic leucine zipper and W2 domains 2, isoform CRA_b	0.898496	4	12.9	1.1835e-18
MAP2K2;MEK2;MKK2;PRKMK2;DKFZp686L02273;hCG_23544	P36507	Dual specificity mitogen-activated protein kinase kinase 2;ERK activator kinase 2;MAPK/ERK kinase 2;Putative uncharacterized protein DKFZp686L02273;cDNA FLJ35806 fis, clone TESTI2005987, highly similar to Dual specificity mitogen-activated protein kinase kinase 2 (EC 2.7.12.2);Mitogen-activated protein kinase kinase 2, isoform CRA_d	0.898846	3	14	3.7717e-30
BRP16;C8orf30A;hCG_31655;BRP16L;C8orf30B	Q9BTY7	Brain protein 16;cDNA FLJ40907 fis, clone UTERU2005050;Chromosome 8 open reading frame 30A;C8orf30A protein;Brain protein 16-like;HSPC188	0.898846	2	4.9	0.013129
AD-001;HSPC152;HSPC170;TRMT112	Q9UI30	TRM112-like protein;tRNA methyltransferase 112 homolog	0.899065	2	32.8	3.2634e-34
C21orf101;MRPS6;RPMS6	P82932	28S ribosomal protein S6, mitochondrial	0.899094	2	20	6.5628e-06
KHDRBS1;SAM68;hCG_41606	Q07666	GAP-associated tyrosine phosphoprotein p62;KH domain-containing, RNA-binding, signal transduction-associated protein 1;p21 Ras GTPase-activating protein-associated p62;p68;Src-associated in mitosis 68 kDa protein;cDNA, FLJ93365, highly similar to Homo sapiens KH domain containing, RNA binding, signal transduction associated 1 (KHDRBS1), mRNA;cDNA FLJ54590, highly similar to KH domain-containing, …	0.899313	3	5.4	3.2201e-15
PRIM1	B2RBY4	DNA primase;DNA primase 49 kDa subunit;DNA primase small subunit	0.899605	4	10.1	7.1567e-18
PIGS;UNQ1873/PRO4316;DKFZp686K20216	Q96S52	GPI transamidase component PIG-S;Phosphatidylinositol-glycan biosynthesis class S protein;cDNA, FLJ95416, highly similar to Homo sapiens phosphatidylinositol glycan, class S (PIGS), mRNA;cDNA PSEC0119 fis, clone PLACE1002376, highly similar to GPI transamidase component PIG-S;cDNA FLJ58583, highly similar to GPI transamidase component PIG-S;Putative uncharacterized protein DKFZp686K20216;PIGS pro…	0.89962	2	4.3	8.2316e-11
AEG1;LYRIC;MTDH	Q86UE4	3D3/LYRIC;Astrocyte elevated gene-1 protein;Lysine-rich CEACAM1 co-isolated protein;Metadherin;Metastasis adhesion protein;Protein LYRIC	0.899839	12	25.9	3.2566e-60
CD59;MIC11;MIN1;MIN2;MIN3;MSK21;hCG_2033390	E9PR17	1F5 antigen;20 kDa homologous restriction factor;CD59 glycoprotein;MAC-inhibitory protein;MEM43 antigen;Membrane attack complex inhibition factor;Membrane inhibitor of reactive lysis;Protectin;CD59 antigen, complement regulatory protein, isoform CRA_b;CD59 protein;cDNA, FLJ92039, Homo sapiens CD59 antigen p18-20 (antigen identified by monoclonalantibodies 16.3A5, EJ16, EJ30, EL32 and G344) (CD59)…	0.899883	5	18.5	4.1281e-10
DDX21;OK/SW-cl.65	Q9NR30	DEAD box protein 21;Gu-alpha;Nucleolar RNA helicase 2;Nucleolar RNA helicase Gu;Nucleolar RNA helicase II;RH II/Gu;DEAD/H(Asp-Glu-Ala-Asp/His)box polypeptide 21	0.900321	4	4.9	6.8406e-07
PIK3R4	Q99570	Phosphoinositide 3-kinase adaptor protein;Phosphoinositide 3-kinase regulatory subunit 4;PI3-kinase p150 subunit;Phosphoinositide-3-kinase, regulatory subunit 4;cDNA, FLJ94957, highly similar to Homo sapiens phosphoinositide-3-kinase, regulatory subunit 4, p150 (PIK3R4), mRNA	0.900321	2	2.1	1.1368e-08
KIAA1401;TSR1	Q2NL82	Pre-rRNA-processing protein TSR1 homolog	0.900335	11	18.9	2.602e-94
CSK;hCG_40804	P41240	C-Src kinase;Protein-tyrosine kinase CYL;Tyrosine-protein kinase CSK;cDNA FLJ78579, highly similar to Homo sapiens c-src tyrosine kinase (CSK), mRNA;cDNA FLJ45770 fis, clone NETRP2002197, highly similar to Tyrosine-protein kinase CSK (EC 2.7.10.2);cDNA, FLJ93062, Homo sapiens c-src tyrosine kinase (CSK), mRNA;C-src tyrosine kinase, isoform CRA_a;cDNA FLJ55227, highly similar to Tyrosine-protein k…	0.900335	5	12	7.3794e-10
DC47;MRPS36	P82909	28S ribosomal protein S36, mitochondrial	0.900539	2	33	0.00047977
WBP2;THEM4;DKFZp564D012	Q969T9	WW domain-binding protein 2;WW-domain binding protein 2;Putative uncharacterized protein THEM4;cDNA FLJ57063, highly similar to WW domain-binding protein 2;Putative uncharacterized protein DKFZp564D012;cDNA FLJ59865, highly similar to WW domain-binding protein 2;cDNA FLJ59995, highly similar to WW domain-binding protein 2	0.900715	5	17.2	5.7035e-11
BZFB;C20orf44;UQCC;hCG_38219;RP4-614O4.7-010;RP4-614O4.7-017;RP4-614O4.7-003;RP4-614O4.7-007;RP4-614O4.7-012;RP4-614O4.7-018;RP4-614O4.7-005;RP4-614O4.7-006	Q9NVA1	Basic FGF-repressed Zic-binding protein;Ubiquinol-cytochrome c reductase complex chaperone CBP3 homolog;Chromosome 20 open reading frame 44, isoform CRA_g;Ubiquinol-cytochrome c reductase complex chaperone;Ubiquinol-cytochrome c reductase complex chaperone, CBP3 homolog (Yeast);Chromosome 20 open reading frame 44, isoform CRA_f;Chromosome 20 open reading frame 44, isoform CRA_c;cDNA FLJ59847, hig…	0.900715	3	7.4	1.6934e-07
CPS1;hCG_16718	A8K134	cDNA FLJ75245, highly similar to Homo sapiens carbamoyl-phosphate synthetase 1, mitochondrial (CPS1), mRNA;Carbamoyl-phosphate synthetase 1 variant;Carbamoylphosphate synthetase I;Carbamoyl-phosphate synthase [ammonia], mitochondrial;Carbamoyl-phosphate synthetase I;Carbamoyl-phosphate synthetase 1, mitochondrial;Carbamoyl-phosphate synthetase 1, mitochondrial, isoform CRA_a;Putative uncharacteri…	0.900802	22	18.6	3.8181e-114
LP5161;RUNDC1	Q96C34	RUN domain-containing protein 1	0.900948	2	3.3	0.0043598
IPO8;RANBP8	O15397	Importin-8;Ran-binding protein 8;cDNA FLJ55655, highly similar to Importin-8;Importin 8 variant	0.901269	4	5.5	4.9885e-23
DG6;PGRMC2;PMBP;hCG_16401	O15173	Membrane-associated progesterone receptor component 2;Progesterone membrane-binding protein;Steroid receptor protein DG6;Progesterone receptor membrane component 2, isoform CRA_a	0.901605	5	20.6	4.7378e-45
hCG_1778969;TCEB2	B7WPD3	Putative uncharacterized protein TCEB2;Transcription elongation factor B (SIII), polypeptide 2 (18kDa, elongin B), isoform CRA_a;Elongin 18 kDa subunit;Elongin-B;RNA polymerase II transcription factor SIII subunit B;SIII p18;Transcription elongation factor B polypeptide 2;Transcription elongation factor B (SIII), polypeptide 2 (18kDa, elongin B), isoform CRA_b	0.901999	2	15.5	5.3761e-06
RAPGEF6;PDZGEF2;hCG_1981012	B7ZML2	RAPGEF6 protein;PDZ domain-containing guanine nucleotide exchange factor I;PDZ domain-containing guanine nucleotide exchange factor 2;RA-GEF-2;Rap guanine nucleotide exchange factor 6;HCG1981012, isoform CRA_b;cDNA FLJ53249, highly similar to Rap guanine nucleotide exchange factor 6;cDNA FLJ23738 fis, clone HEP15081, highly similar to PDZ domain-containing guanine nucleotide exchange factor I	0.902787	6	5.1	7.9297e-14
MTX;MTX1;MTXN;RP11-263K19.5-003	Q13505	Metaxin-1;Mitochondrial outer membrane import complex protein 1;Metaxin 1	0.903225	4	11.8	1.1748e-20
LAP18;OP18;STMN1;RP1-125I3.5-006;RP1-125I3.5-004;SCG10;SCGN10;STMN2	P16949	Leukemia-associated phosphoprotein p18;Metablastin;Oncoprotein 18;Phosphoprotein p19;pp17;Prosolin;Protein Pr22;Stathmin;Stathmin-2;Superior cervical ganglion-10 protein	0.903284	7	27	1.6766e-19
CSBP;CSBP1;CSBP2;CSPB1;MAPK14;MXI2	Q16539	Cytokine suppressive anti-inflammatory drug-binding protein;MAP kinase MXI2;MAX-interacting protein 2;Mitogen-activated protein kinase 14;Mitogen-activated protein kinase p38 alpha;SAPK2A;cDNA FLJ58214, highly similar to Mitogen-activated protein kinase 14 (EC2.7.11.24);Mitogen-activated protein kinase 14 isoform 4;Mitogen-activated protein kinase 14 isoform 5	0.903692	9	20.6	6.2395e-48
PTCD1;ATP5J2;ATP5JL;hCG_2023419;tcag7.652	B4DJ38	cDNA FLJ56092, highly similar to Pentatricopeptide repeat protein 1;Pentatricopeptide repeat domain 1;ATP synthase subunit f, mitochondrial;Putative uncharacterized protein PTCD1;Putative uncharacterized protein ATP5J2;ATP synthase, H+ transporting, mitochondrial F0 complex, subunit f isoform 2a variant;ATP synthase, H+ transporting, mitochondrial F0 complex, subunit f, isoform 2;ATP synthase, H+…	0.903707	4	6	2.1492e-45
GEMIN4	P57678	Component of gems 4;Gemin-4;p97;Gem (Nuclear organelle) associated protein 4;HC56;Putative uncharacterized protein	0.904043	4	5	9.0501e-08
TLP46;TXNDC5;UNQ364/PRO700;DKFZp666I134;STRF8;hCG_1811539	Q8NBS9	Endoplasmic reticulum resident protein 46;Thioredoxin domain-containing protein 5;Thioredoxin-like protein p46;Putative uncharacterized protein DKFZp666I134;Putative uncharacterized protein STRF8;TXNDC5 protein;cDNA, FLJ96678, Homo sapiens thioredoxin domain containing 5 (TXNDC5), mRNA;HCG1811539, isoform CRA_b	0.904145	15	24.8	3.4724e-56
C9orf86;PARF;RP11-216L13.9-005;RP11-216L13.9-004;RP11-216L13.9-008;RBEL1;RP11-216L13.9-001	Q3YEC7	Partner of ARF;Putative GTP-binding protein Parf;Rab-like GTP-binding protein 1A;cDNA FLJ46277 fis, clone TESTI4029731;cDNA FLJ10322 fis, clone NT2RM2000522, weakly similar to SKIN SECRETORY PROTEIN XP2;cDNA FLJ10101 fis, clone HEMBA1002475, weakly similar to SKIN SECRETORY PROTEIN XP2;Chromosome 9 open reading frame 86;Rab-like GTP-binding protein 1B;Putative uncharacterized protein C9orf86;cDNA…	0.904159	2	3.7	0.025984
GALNT1	Q10472	Polypeptide GalNAc transferase 1;Polypeptide N-acetylgalactosaminyltransferase 1;Polypeptide N-acetylgalactosaminyltransferase 1 soluble form;Protein-UDP acetylgalactosaminyltransferase 1;UDP-GalNAc:polypeptide N-acetylgalactosaminyltransferase 1;cDNA FLJ77222, highly similar to Homo sapiens UDP-N-acetyl-alpha-D-galactosamine:polypeptide N-acetylgalactosaminyltransferase 1 (GalNAc-T1) (GALNT1), m…	0.904232	5	10.9	6.2546e-09
CYB5R3;DIA1;Z93241.1-006	B7Z7L3	cDNA FLJ56301, highly similar to NADH-cytochrome b5 reductase (EC 1.6.2.2);Diaphorase-1;NADH-cytochrome b5 reductase 3;NADH-cytochrome b5 reductase 3 membrane-bound form;NADH-cytochrome b5 reductase 3 soluble form;Mutant NADH-cytochrome b5 reductase;cDNA FLJ42537 fis, clone BRACE3004058, highly similar to NADH-cytochrome B5 reductase (EC 1.6.2.2);Cytochrome b5 reductase 3	0.904291	7	20.7	1.2391e-37
FACT140;FACTP140;SUPT16H	Q9Y5B9	Chromatin-specific transcription elongation factor 140 kDa subunit;Facilitates chromatin transcription complex subunit SPT16;FACT 140 kDa subunit;FACT complex subunit SPT16;FACTp140;SUPT16H protein	0.904422	16	14.4	1.7882e-43
LAMP1	P11279	CD107 antigen-like family member A;Lysosome-associated membrane glycoprotein 1;cDNA FLJ35079 fis, clone PLACE6005283, highly similar to Lysosome-associated membrane glycoprotein 1;cDNA FLJ57633, highly similar to Lysosome-associated membrane glycoprotein 1	0.904437	5	8.6	2.3789e-06
ADTAA;AP2A1;CLAPA1	O95782	100 kDa coated vesicle protein A;Adapter-related protein complex 2 alpha-1 subunit;Adaptor protein complex AP-2 subunit alpha-1;Alpha1-adaptin;Alpha-adaptin A;AP-2 complex subunit alpha-1;Clathrin assembly protein complex 2 alpha-A large chain;Plasma membrane adaptor HA2/AP2 adaptin alpha A subunit;cDNA FLJ36998 fis, clone BRACE2007295, highly similar to ALPHA-ADAPTIN A	0.904758	24	24.5	1.1192e-113
RFC4;hCG_2021077	P35249	Activator 1 37 kDa subunit;Activator 1 subunit 4;Replication factor C 37 kDa subunit;Replication factor C subunit 4;Putative uncharacterized protein RFC4;cDNA FLJ60688, highly similar to Replication factor C subunit 4;Replication factor C (Activator 1) 4, 37kDa, isoform CRA_b	0.904933	5	17.6	7.6179e-31
ACADSB;hCG_1781685;RP11-162A23.1-001	P45954	2-methyl branched chain acyl-CoA dehydrogenase;2-methylbutyryl-coenzyme A dehydrogenase;Short/branched chain specific acyl-CoA dehydrogenase, mitochondrial;Acyl-Coenzyme A dehydrogenase, short/branched chain;cDNA, FLJ94986, Homo sapiens acyl-Coenzyme A dehydrogenase, short/branched chain(ACADSB), nuclear gene encoding mitochondrial protein, mRNA;cDNA FLJ57418, highly similar to Short/branched cha…	0.904977	9	24.8	1.7848e-51
RCN;RCN1	Q15293	Reticulocalbin-1;cDNA FLJ55835, highly similar to Reticulocalbin-1;Proliferation-inducing gene 20 protein	0.905473	5	21.8	6.5185e-28
HEATR5B;KIAA1414	Q9P2D3	HEAT repeat-containing protein 5B;HEAT repeat containing 5B	0.906057	9	5.8	2.12e-16
TOM22;TOMM22;hCG_2010808;MST065;RP3-508I15.12-001	Q9NS69	1C9-2;Mitochondrial import receptor subunit TOM22 homolog;Translocase of outer membrane 22 kDa subunit homolog;Mitochondrial import receptor Tom22 variant;cDNA, FLJ92357, Homo sapiens translocase of outer mitochondrial membrane 22 homolog(yeast) (TOMM22), mRNA;HCG2010808, isoform CRA_a;MSTP065;Translocase of outer mitochondrial membrane 22 homolog (Yeast)	0.906086	3	31	1.1797e-89
KIAA0564;RP11-157L14.3-003	A3KMH1	Uncharacterized protein KIAA0564;cDNA FLJ37836 fis, clone BRSSN2010587, weakly similar to Homo sapiens MDN1, midasin homolog (yeast) (MDN1), mRNA;Novel protein	0.906115	3	1.9	2.9281e-06
hCG_29363;MRPL10;MRPL8;RPML8	A6NGJ4	cDNA FLJ45232 fis, clone BRCAN2021718, highly similar to Homo sapiens mitochondrial ribosomal protein L10 (MRPL10), mRNA;Mitochondrial ribosomal protein L10, isoform CRA_b;Putative uncharacterized protein MRPL10;39S ribosomal protein L10, mitochondrial;39S ribosomal protein L8, mitochondrial;cDNA FLJ55192, highly similar to Homo sapiens mitochondrial ribosomal protein L10 (MRPL10), mRNA;Mitochond…	0.906115	3	12.2	0.00073647
RR1;RRM1	P23921	Ribonucleoside-diphosphate reductase large subunit;Ribonucleoside-diphosphate reductase subunit M1;Ribonucleotide reductase large subunit;Ribonucleoside-diphosphate reductase;cDNA FLJ51133, highly similar to Ribonucleoside-diphosphate reductase large subunit (EC 1.17.4.1);cDNA FLJ51135, highly similar to Ribonucleoside-diphosphate reductase large subunit (EC 1.17.4.1)	0.906188	22	22.6	2.8017e-78
DPYSL2;CRMP2;ULIP2	A9CQZ4	Dihydropyrimidinase-like 2 long form;Dihydropyrimidinase-like 2 variant;Collapsin response mediator protein 2;Dihydropyrimidinase-related protein 2;N2A3;Unc-33-like phosphoprotein 2;Dihydropyrimidinase-like 2 short form;cDNA FLJ53166, highly similar to Dihydropyrimidinase-related protein 2	0.906568	20	30.3	2.4537e-108
B3GALTL;B3GTL	Q6Y288	Beta-1,3-glucosyltransferase;Beta-3-glycosyltransferase-like	0.906758	2	6.6	0.0056764
CGI-86;DHRS7;DHRS7A;RETSDR4;UNQ285/PRO3448;DKFZp564H1664	Q9Y394	Dehydrogenase/reductase SDR family member 7;Retinal short-chain dehydrogenase/reductase 4;Putative uncharacterized protein DKFZp564H1664	0.906904	6	20.9	1.6584e-52
ASF;OK/SW-cl.3;SF2;SF2P33;SFRS1	Q07955	Alternative-splicing factor 1;pre-mRNA-splicing factor SF2, P33 subunit;Splicing factor, arginine/serine-rich 1;cDNA FLJ77645, highly similar to Homo sapiens splicing factor, arginine/serine-rich 1 (splicing factor 2, alternate splicing factor) (SFRS1), mRNA;Splicing factor, arginine/serine-rich 1 (Splicing factor 2, alternate splicing factor) variant	0.907166	5	14.7	1.6049e-10
CTNND1;KIAA0384;DKFZp781O2021	O60716	Cadherin-associated Src substrate;Catenin delta-1;p120 catenin;p120(cas);CTNND1 protein;Putative uncharacterized protein DKFZp781O2021;Putative uncharacterized protein CTNND1;Catenin (Cadherin-associated protein), delta 1	0.907356	16	17.5	5.3349e-123
SRR;DKFZp762A2415	Q9GZT4	Serine racemase;Serine racemase variant;Putative uncharacterized protein DKFZp762A2415	0.907356	2	9.1	3.9891e-05
HMGCS;HMGCS1	Q01581	3-hydroxy-3-methylglutaryl coenzyme A synthase;Hydroxymethylglutaryl-CoA synthase, cytoplasmic;3-hydroxy-3-methylglutaryl-Coenzyme A synthase 1 (Soluble);cDNA FLJ38173 fis, clone FCBBF1000053, highly similar to HYDROXYMETHYLGLUTARYL-COA SYNTHASE, CYTOPLASMIC	0.90775	27	37.7	2.9365e-157
MPP6;VAM1;hCG_38837	B9A001	Putative uncharacterized protein MPP6;MAGUK p55 subfamily member 6;Veli-associated MAGUK 1;Membrane protein, palmitoylated 6 (MAGUK p55 subfamily member 6), isoform CRA_a	0.90794	2	4.8	4.3773e-06
C19orf3;GIPC;GIPC1;RGS19IP1	O14908	GAIP C-terminus-interacting protein;PDZ domain-containing protein GIPC1;RGS19-interacting protein 1;RGS-GAIP-interacting protein;Tax interaction protein 2;cDNA FLJ76072, highly similar to Homo sapiens GIPC PDZ domain containing family, member 1 (GIPC1), transcript variant 1, mRNA	0.908276	5	17.7	7.1836e-21
ABS;DDX41;hCG_2039392	Q9UJV9	DEAD box protein 41;DEAD box protein abstrakt homolog;Probable ATP-dependent RNA helicase DDX41;cDNA FLJ34455 fis, clone HLUNG2002648, highly similar to Probable ATP-dependent RNA helicase DDX41 (EC 3.6.1.-);DEAD (Asp-Glu-Ala-Asp) box polypeptide 41, isoform CRA_a;DEAD-box protein abstrakt variant	0.908509	3	5.5	0.0047005
HSPC184;PIG17;TMEM85	Q5J8M3	Cell proliferation-inducing gene 17 protein;Transmembrane protein 85	0.908801	3	20.8	2.3789e-17
UFD1L;hCG_17901;ufd1	C9JS35	Putative uncharacterized protein UFD1L;Ubiquitin fusion degradation protein 1 homolog;Ubiquitin fusion degradation 1 like (Yeast), isoform CRA_b;Ubiquitin fusion degradation 1 protein;Ubiquitin fusion degradation 1-like;cDNA FLJ59614, highly similar to Ubiquitin fusion degradation protein 1 homolog;cDNA, FLJ78897, highly similar to Ubiquitin fusion degradation protein 1 homolog	0.908845	7	19	3.2587e-18
KIAA1175;PACS1	Q6VY07	Phosphofurin acidic cluster sorting protein 1;cDNA FLJ58767, highly similar to Phosphofurin acidic cluster sorting protein 1	0.908859	3	3.1	0.00025771
ARSA;ASNA1;TRC40	O43681	Arsenical pump-driving ATPase;Arsenite-stimulated ATPase;ATPase ASNA1;hARSA-I;hASNA-I;Transmembrane domain recognition complex 40 kDa ATPase subunit;cDNA FLJ60230, highly similar to Arsenical pump-driving ATPase (EC 3.6.3.16)	0.909356	12	44.3	8.3463e-32
MYH12;MYO5A	Q9Y4I1	Dilute myosin heavy chain, non-muscle;Myosin heavy chain 12;Myosin-12;Myosin-Va;Myoxin;Myosin V;MYO5A variant protein;cDNA FLJ50342, highly similar to Myosin-5A;Myosin Va variant;Myosin Va	0.909356	11	6.9	9.2636e-25
JAK1;JAK1A;JAK1B	P23458	Janus kinase 1;Tyrosine-protein kinase JAK1;JAK1 protein	0.909414	2	1.8	4.9576e-05
C1orf6;UBIN;UBQLN4;hCG_17180	Q9NRR5	Ataxin-1 ubiquitin-like-interacting protein A1U;Ubiquilin-4;cDNA FLJ54206, highly similar to Ubiquilin-4;Ubiquilin 4, isoform CRA_a;Ataxin-1 ubiquitin-like interacting protein variant;cDNA FLJ13292 fis, clone OVARC1001180, weakly similar to UBIQUITIN-LIKE PROTEIN DSK2	0.909443	2	5.5	7.3769e-08
AHNAK2;C14orf78;KIAA2019	Q8IVF2	Protein AHNAK2	0.909472	47	20.4	6.4605e-125
BAX;BCL2L4	Q07812	Apoptosis regulator BAX;Bcl-2-like protein 4;Bax protein;Bax epsilon	0.909648	8	31.7	2.2229e-53
BROFTI;BROX;C1orf58;RP11-452F19.1-005	Q5VW32	BRO1 domain-containing protein BROX;cDNA FLJ53758;cDNA FLJ50123;C1orf58 protein;cDNA, FLJ78829;Chromosome 1 open reading frame 58	0.909721	2	7.5	1.7659e-09
hCG_16453;HSD17B12	D3DR22	Hydroxysteroid (17-beta) dehydrogenase 12, isoform CRA_a;17-beta-hydroxysteroid dehydrogenase 12;3-ketoacyl-CoA reductase;Estradiol 17-beta-dehydrogenase 12;cDNA FLJ90530 fis, clone NT2RP4002187, highly similar to Homo sapiens hydroxysteroid (17-beta) dehydrogenase 12 (HSD17B12), mRNA;cDNA FLJ61181, highly similar to Homo sapiens hydroxysteroid (17-beta) dehydrogenase 12 (HSD17B12), mRNA	0.910071	16	31.2	1.4898e-76
CDH2;CDHN;NCAD	P19022	Cadherin-2;CDw325;Neural cadherin;cDNA FLJ53252, highly similar to Cadherin-2;Putative uncharacterized protein CDH2	0.910275	2	2.2	3.2909e-05
CACYBP;PNAS-107;S100A6BP;SIP;hCG_2024873;RP1-102G20.6-001;RP1-102G20.6-002	Q9HB71	Calcyclin-binding protein;S100A6-binding protein;Siah-interacting protein;Calcyclin binding protein;Calcyclin binding protein, isoform CRA_a;cDNA, FLJ93790, Homo sapiens Siah-interacting protein (SIP), mRNA;Growth-inhibiting gene 5 protein;cDNA FLJ36106 fis, clone TESTI2021531, highly similar to Calcyclin-binding protein	0.910728	37	56.1	8.8561e-161
SMNDC1;SMNR;SPF30	O75940	30 kDa splicing factor SMNrp;SMN-related protein;Survival motor neuron domain-containing protein 1;Survival of motor neuron-related-splicing factor 30;cDNA, FLJ94669, highly similar to Homo sapiens survival motor neuron domain containing 1 (SMNDC1), mRNA	0.910742	6	38.2	4.1581e-37
C10orf119	Q9BTE3	UPF0557 protein C10orf119	0.910801	14	22.3	1.0538e-91
CGI-114;REXO2;SFN;SMFN;hCG_38016	Q9Y3B8	Oligoribonuclease, mitochondrial;RNA exonuclease 2 homolog;Small fragment nuclease;cDNA, FLJ92319, highly similar to Homo sapiens REX2, RNA exonuclease 2 homolog (S. cerevisiae) (REXO2), mRNA;REX2, RNA exonuclease 2 homolog (S. cerevisiae);REX2, RNA exonuclease 2 homolog (S. cerevisiae), isoform CRA_b	0.910815	5	28.3	4.6571e-19
KIF2;KIF2A;KNS2	O00139	Kinesin-2;Kinesin-like protein KIF2A;cDNA FLJ56002, highly similar to Kinesin-like protein KIF2;cDNA, FLJ79515, highly similar to Kinesin-like protein KIF2	0.911063	3	5.5	1.026e-55
TCF6;TCF6L2;TFAM	Q00059	Mitochondrial transcription factor 1;Transcription factor 6;Transcription factor 6-like 2;Transcription factor A, mitochondrial;TFAM protein;Putative uncharacterized protein TFAM	0.911224	13	30.1	2.0521e-68
MRPL45	Q9BRJ2	39S ribosomal protein L45, mitochondrial;cDNA FLJ61100, highly similar to 39S ribosomal protein L45, mitochondrial	0.91172	3	11.2	1.7919e-06
ERGIC1;ERGIC32;HT034;KIAA1181	Q969X5	Endoplasmic reticulum-Golgi intermediate compartment protein 1;ER-Golgi intermediate compartment 32 kDa protein;cDNA FLJ56280, highly similar to Endoplasmic reticulum-Golgi intermediate compartment protein 1	0.911779	6	17.6	9.3611e-16
RRBP1;KIAA1398	A7BI36	p180/ribosome receptor;180 kDa ribosome receptor homolog;ES/130-related protein;Ribosome receptor protein;Ribosome-binding protein 1;RRBP1 protein;cDNA FLJ36146 fis, clone TESTI2025117, highly similar to Ribosome-binding protein 1	0.911881	34	24.8	0
hCG_1980223;HSPC111;NOP16;CGI-117	B4DV13	cDNA FLJ51327, highly similar to Protein CGI-117;NOP16 protein;Putative uncharacterized protein HSPC111;HBV pre-S2 trans-regulated protein 3;Nucleolar protein 16;HSPC185;cDNA FLJ57864, moderately similar to Protein CGI-117	0.912129	2	10.6	1.096e-05
ATP5H;My032	O75947	ATP synthase subunit d, mitochondrial	0.912246	11	41	9.5819e-57
ZFR	Q96KR1	M-phase phosphoprotein homolog;Zinc finger RNA-binding protein;cDNA FLJ75527, highly similar to Homo sapiens zinc finger RNA binding protein (ZFR), mRNA;Zinc finger RNA binding protein;cDNA FLJ31376 fis, clone NESOP1000010, highly similar to Homo sapiens zinc finger RNA binding protein (ZFR), mRNA;cDNA FLJ60545, highly similar to Homo sapiens zinc finger RNA binding protein (ZFR), mRNA;cDNA FLJ41…	0.912246	2	2.6	6.2988e-20
FXY;MID1;RNF59;TRIM18;XPRF	O15344	Midin;Midline 1 RING finger protein;Midline-1;Putative transcription factor XPRF;RING finger protein 59;Tripartite motif-containing protein 18;cDNA FLJ76288, highly similar to Homo sapiens midline 1 (Opitz/BBB syndrome) (MID1), transcript variant 1, mRNA;cDNA FLJ57031, highly similar to Midline-1 (EC 6.3.2.-);Putative uncharacterized protein MID1;cDNA FLJ58683, highly similar to Midline-1 (EC 6.3…	0.912406	5	9	1.3078e-22
CBR4	Q8N4T8	3-oxoacyl-[acyl-carrier-protein] reductase;Carbonyl reductase family member 4;Quinone reductase CBR4	0.912523	2	11.8	5.5459e-07
MAP4	P27816	Microtubule-associated protein 4;Microtubule-associated protein;cDNA FLJ58263, highly similar to Microtubule-associated protein 4;MAP4 protein	0.912582	42	15.3	2.4698e-178
DDX46;hCG_16595;KIAA0801	D3DQA6	DEAD (Asp-Glu-Ala-Asp) box polypeptide 46, isoform CRA_a;DEAD box protein 46;Probable ATP-dependent RNA helicase DDX46;PRP5 homolog;cDNA FLJ78679, highly similar to Homo sapiens DEAD (Asp-Glu-Ala-Asp) box polypeptide 46 (DDX46), mRNA;DDX46 protein	0.912815	3	4.3	1.3448e-06
KIAA1029;SYNPO	Q8N3V7	Synaptopodin;cDNA FLJ45106 fis, clone BRAWH3033293, highly similar to Synaptopodin;SYNPO protein	0.912903	5	6.4	1.1613e-16
AKAP13;BRX;HT31;LBC	Q12802	AKAP-Lbc;A-kinase anchor protein 13;Breast cancer nuclear receptor-binding auxiliary protein;Guanine nucleotide exchange factor Lbc;Human thyroid-anchoring protein 31;Lymphoid blast crisis oncogene;Non-oncogenic Rho GTPase-specific GTP exchange factor;p47;Protein kinase A-anchoring protein 13	0.912903	2	0.8	7.246e-05
FAK;FAK1;PTK2;DKFZp666O0110	Q05397	Focal adhesion kinase 1;pp125FAK;Protein-tyrosine kinase 2;Putative uncharacterized protein DKFZp666O0110;cDNA FLJ61553, highly similar to Focal adhesion kinase 1 (EC 2.7.10.2);PTK2 protein;PTK2 protein tyrosine kinase 2 isoform b variant;cDNA FLJ57973, highly similar to Focal adhesion kinase 1 (EC 2.7.10.2);cDNA FLJ37680 fis, clone BRHIP2012923, highly similar to FOCAL ADHESION KINASE 1 (EC 2.7.…	0.912961	12	13.6	9.8712e-38
SFXN3;hCG_24661	Q9BWM7	Sideroflexin-3;Putative uncharacterized protein SFXN3;Sideroflexin 3;cDNA FLJ58980, highly similar to Sideroflexin-3	0.913034	6	24	8.5438e-76
C1orf57;hCG_15829;RP4-659I19.2-001;RP4-659I19.2-002	Q9BSD7	Nucleoside triphosphate phosphohydrolase;Nucleoside-triphosphatase C1orf57;cDNA, FLJ95865;Chromosome 1 open reading frame 57;Chromosome 1 open reading frame 57, isoform CRA_d;Chromosome 1 open reading frame 57, isoform CRA_a	0.913034	5	34.7	2.7711e-11
AIG6;FKBP5;FKBP51;hCG_17659;RP3-340B19.6-001	Q13451	51 kDa FK506-binding protein;54 kDa progesterone receptor-associated immunophilin;Androgen-regulated protein 6;FF1 antigen;FK506-binding protein 5;FKBP54;HSP90-binding immunophilin;Peptidyl-prolyl cis-trans isomerase FKBP5;Rotamase;FK506 binding protein 5;FK506 binding protein 5 variant;cDNA, FLJ92761, Homo sapiens FK506 binding protein 5 (FKBP5), mRNA;FK506 binding protein 5, isoform CRA_b;cDNA …	0.913136	5	14.4	1.6385e-18
FNRA;ITGA5	P08648	CD49 antigen-like family member E;Fibronectin receptor subunit alpha;Integrin alpha-5;Integrin alpha-5 heavy chain;Integrin alpha-5 light chain;Integrin alpha-F;VLA-5;cDNA FLJ77742, highly similar to Homo sapiens integrin, alpha 5 (fibronectin receptor, alpha polypeptide), mRNA;cDNA, FLJ92752, highly similar to Homo sapiens integrin, alpha 5 (fibronectin receptor, alphapolypeptide) (ITGA5), mRNA	0.91337	5	6.3	3.5196e-44
DNM2;DYN2	E9PEQ4	cDNA FLJ40556 fis, clone THYMU2002583, highly similar to DYNAMIN 2;Dynamin-2;cDNA FLJ78533, highly similar to Homo sapiens dynamin 2 (DNM2), transcript variant 4, mRNA;cDNA FLJ56447, highly similar to Dynamin-2 (EC 3.6.5.5);Dynamin II (AA 474-866] [Homo sapiens])	0.913851	8	19.3	2.9725e-85
CISD3	P0C7P0	CDGSH iron sulfur domain-containing protein 3, mitochondrial;MitoNEET-related protein 2	0.913851	2	18.1	0.007286
CBP1;CBP2;HSP47;PIG14;SERPINH1;SERPINH2	P50454	47 kDa heat shock protein;Arsenic-transactivated protein 3;Cell proliferation-inducing gene 14 protein;Collagen-binding protein;Rheumatoid arthritis-related antigen RA-A47;Serpin H1;cDNA FLJ78501, highly similar to Homo sapiens serpin peptidase inhibitor, clade H (heat shock protein 47), member 1, (collagen binding protein 1) (SERPINH1), mRNA;cDNA FLJ52569, highly similar to Collagen-binding prot…	0.914041	13	26.8	4.2209e-72
KIAA0095;NUP93	Q8N1F7	93 kDa nucleoporin;Nuclear pore complex protein Nup93;Nucleoporin Nup93;cDNA FLJ78686, highly similar to Homo sapiens nucleoporin 93kDa (NUP93), mRNA;cDNA FLJ32075 fis, clone OCBBF1000146, highly similar to Nuclear pore complex protein Nup93;cDNA FLJ58756, highly similar to Nuclear pore complex protein Nup93	0.914085	20	25	1.5246e-45
TBC1D13;hCG_1788208	Q9NVG8	TBC1 domain family member 13;TBC1 domain family, member 13;cDNA FLJ54808, highly similar to TBC1 domain family member 13;TBC1 domain family, member 13 variant;cDNA FLJ14551 fis, clone NT2RM2001753, highly similar to TBC1 domain family member 13;cDNA FLJ41834 fis, clone NT2RI3000622, highly similar to TBC1 domain family member 13;TBC1 domain family, member 13, isoform CRA_c	0.91464	4	7.8	2.4703e-05
PKR1;PRKAR1;PRKAR1A;TSE1;hCG_28462;DKFZp779L0468	P10644	cAMP-dependent protein kinase type I-alpha regulatory subunit;Tissue-specific extinguisher 1;cDNA FLJ40261 fis, clone TESTI2025609, highly similar to cAMP-dependent protein kinase type I-alpha regulatory subunit;cDNA, FLJ92612, Homo sapiens protein kinase, cAMP-dependent, regulatory, type I, alpha (tissue specific extinguisher 1) (PRKAR1A), mRNA;Protein kinase, cAMP-dependent, regulatory, type I,…	0.914756	2	7.3	1.2752e-15
PDHB;PHE1B	P11177	Pyruvate dehydrogenase E1 component subunit beta, mitochondrial;cDNA FLJ52988, highly similar to Pyruvate dehydrogenase E1 component subunit beta, mitochondrial (EC 1.2.4.1);Putative uncharacterized protein PDHB	0.91499	13	35.1	4.7777e-141
CCNH	P51946	Cyclin-H;MO15-associated protein;p34;p37;cDNA FLJ77327, highly similar to Homo sapiens cyclin H (CCNH), mRNA;Cyclin H variant	0.915063	2	6.8	4.84e-10
KREV1;RAP1A;hCG_1818872;RP4-773A18.1-001	P62834	C21KG;G-22K;GTP-binding protein smg p21A;Ras-related protein Krev-1;Ras-related protein Rap-1A;cDNA FLJ75985, highly similar to Homo sapiens RAP1A, member of RAS oncogene family (RAP1A), transcript variant 2, mRNA;RAP1A, member of RAS oncogene family	0.915267	6	20.7	1.2457e-18
CFR1;ESL1;GLG1;MG160	Q92896	CFR-1;Cysteine-rich fibroblast growth factor receptor;E-selectin ligand 1;Golgi apparatus protein 1;Golgi sialoglycoprotein MG-160;cDNA FLJ61698, highly similar to Golgi apparatus protein 1;cDNA FLJ23967 fis, clone HEP16652, highly similar to Golgi apparatus protein 1	0.915296	12	11.4	1.0121e-58
TAX1BP2;TRX;VAC14	Q08AM6	Protein VAC14 homolog;Tax1-binding protein 2;cDNA FLJ53136, highly similar to Homo sapiens Vac14 homolog (VAC14), mRNA;cDNA FLJ10305 fis, clone NT2RM2000239	0.915311	9	12.3	6.501e-41
TUBGCP2;GCP2	B7ZKL8	TUBGCP2 protein;Gamma-ring complex protein 103 kDa;Gamma-tubulin complex component 2;Spindle pole body protein Spc97 homolog;cDNA FLJ34794 fis, clone NT2NE2005676, highly similar to Gamma-tubulin complex component 2;cDNA FLJ58511, highly similar to Gamma-tubulin complex component 2;Tubulin, gamma complex associated protein 2 variant;cDNA FLJ38768 fis, clone KIDNE2015313, highly similar to Gamma-t…	0.915603	8	12.6	3.8828e-25
DHODH	Q02127	Dihydroorotate dehydrogenase, mitochondrial;Dihydroorotate oxidase;Putative uncharacterized protein DHODH	0.915618	4	13.2	3.5758e-18
KIAA0607;NCDN	Q9UBB6	Neurochondrin;cDNA FLJ57843, highly similar to Homo sapiens neurochondrin (NCDN), transcript variant 3, mRNA;Putative uncharacterized protein NCDN	0.915632	5	6.2	3.1437e-06
DNAJB11;EDJ;ERJ3;HDJ9;PSEC0121;UNQ537/PRO1080	Q9UBS4	APOBEC1-binding protein 2;DnaJ homolog subfamily B member 11;DnaJ protein homolog 9;ER-associated DNAJ;ER-associated dnaJ protein 3;ER-associated Hsp40 co-chaperone;HEDJ;Human DnaJ protein 9;PWP1-interacting protein 4;cDNA FLJ42295 fis, clone TLIVE2008213, highly similar to DnaJ homolog subfamily B member 11;cDNA FLJ56253, highly similar to DnaJ homolog subfamily B member 11	0.915778	6	11.7	2.9913e-18
EIF4E2;EIF4EL3;hCG_33450;tmp_locus_9	O60573	eIF4E-like protein 4E-LP;Eukaryotic translation initiation factor 4E homologous protein;Eukaryotic translation initiation factor 4E type 2;Eukaryotic translation initiation factor 4E-like 3;mRNA cap-binding protein 4EHP;mRNA cap-binding protein type 3;cDNA FLJ12456 fis, clone NT2RM1000661, highly similar to Eukaryotic translation initiation factor 4E type 3;Eukaryotic translation initiation facto…	0.915822	4	9.8	9.4671e-11
ESYT2;FAM62B;KIAA1228	A0FGR8	Chr2Syt;Extended synaptotagmin-2;Putative uncharacterized protein ESYT2	0.915939	12	17.1	3.3764e-47
MGST3;RP11-466F5.1-002	Q53GB9	Microsomal glutathione S-transferase 3 variant;Microsomal glutathione S-transferase 3;Microsomal GST-III	0.916172	2	9	8.2707e-24
OPA1;KIAA0567	C9JMB8	Putative uncharacterized protein OPA1;Dynamin-like 120 kDa protein, form S1;Dynamin-like 120 kDa protein, mitochondrial;Optic atrophy protein 1;OPA1 protein	0.916216	12	13.6	6.7508e-45
FKSG27;IRGQ;IRGQ1	Q8WZA9	Immunity-related GTPase family Q protein;IRGQ protein	0.91642	3	5.8	0.000128
DDX18	Q9NVP1	ATP-dependent RNA helicase DDX18;DEAD box protein 18;Myc-regulated DEAD box protein;Putative uncharacterized protein DDX18;cDNA FLJ33908 fis, clone CTONG2008518, highly similar to DEAD/H (Asp-Glu-Ala-Asp/His) box polypeptide 18	0.916683	2	3.7	2.7141e-14
ERP44;KIAA0573;TXNDC4;UNQ532/PRO1075	Q9BS26	Endoplasmic reticulum resident protein 44;Thioredoxin domain-containing protein 4	0.916756	5	16.7	7.2091e-08
UROD;RP11-69J16.2-003	P06132	Uroporphyrinogen decarboxylase	0.916771	3	11.2	5.1937e-06
PUS4;TRUB1	Q8WWH5	Probable tRNA pseudouridine synthase 1;cDNA FLJ43566 fis, clone PUAEN2007044, highly similar to Homo sapiens TruB pseudouridine (psi) synthase homolog 1 (TRUB1), mRNA;cDNA FLJ56312, highly similar to Homo sapiens TruB pseudouridine (psi) synthase homolog 1 (TRUB1), mRNA	0.916844	6	22.1	2.2605e-13
AHNAK;PM227	Q09666	Desmoyokin;Neuroblast differentiation-associated protein AHNAK;cDNA FLJ57801, highly similar to Homo sapiens AHNAK nucleoprotein (desmoyokin) (AHNAK), transcript variant 1, mRNA	0.916902	175	41.6	0
PRDX4	Q13162	Antioxidant enzyme AOE372;Peroxiredoxin IV;Peroxiredoxin-4;Thioredoxin peroxidase AO372;Thioredoxin-dependent peroxide reductase A0372;Putative uncharacterized protein PRDX4	0.917092	10	38	1.5372e-85
C20orf92;COMMD7	Q86VX2	COMM domain-containing protein 7	0.917238	2	5.5	0.00061049
DUC1;DUG;MSH3	P20585	Divergent upstream protein;DNA mismatch repair protein Msh3;Mismatch repair protein 1;MutS homolog 3 (E. coli);cDNA FLJ75589, highly similar to Homo sapiens mutS homolog 3 (E. coli) (MSH3), mRNA	0.917355	3	3	0.00011021
SOS1;SOS2;hCG_2013210	Q07889	Son of sevenless homolog 1;Putative uncharacterized protein SOS1;Alternate SOS1;SOS1;Son of sevenless homolog 1 variant;Son of sevenless homolog 2;Son of sevenless homolog 2 (Drosophila);HCG2013210, isoform CRA_c;Son of sevenless homolog 2 variant;cDNA FLJ53793, highly similar to Son of sevenless homolog 2;cDNA FLJ56976, highly similar to Son of sevenless homolog 2;SOS2 protein	0.917398	2	1.7	0.00058732
OGDH;hCG_18289	Q02218	2-oxoglutarate dehydrogenase complex component E1;2-oxoglutarate dehydrogenase, mitochondrial;Alpha-ketoglutarate dehydrogenase;OGDH protein;Oxoglutarate (Alpha-ketoglutarate) dehydrogenase;cDNA FLJ53308, highly similar to 2-oxoglutarate dehydrogenase E1 component, mitochondrial (EC 1.2.4.2);cDNA FLJ53323, highly similar to 2-oxoglutarate dehydrogenase E1 component, mitochondrial (EC 1.2.4.2);cDN…	0.917646	14	16	1.1868e-83
KIF15;KLP2;KNSL7	Q9NS87	Kinesin-like protein 2;Kinesin-like protein 7;Kinesin-like protein KIF15;Serologically defined breast cancer antigen NY-BR-62;Putative uncharacterized protein KIF15	0.917792	7	6.5	6.0082e-44
101F10.2;C16orf62	Q7Z3J2	Esophageal cancer-associated protein;UPF0505 protein C16orf62;cDNA FLJ37759 fis, clone BRHIP2023888;Putative uncharacterized protein C16orf62	0.91788	10	12.5	9.3892e-28
HECTD3;hCG_1815097	Q5T447	HECT domain-containing protein 3;Probable E3 ubiquitin-protein ligase HECTD3;cDNA FLJ31983 fis, clone NT2RP7008557, highly similar to Probable E3 ubiquitin-protein ligase HECTD3;HECT domain containing 3;HECT domain containing 3, isoform CRA_a;cDNA FLJ39143 fis, clone OCBBF1000054, highly similar to Probable E3 ubiquitin-protein ligase HECTD3;cDNA FLJ55564, highly similar to Probable E3 ubiquitin-…	0.917909	3	4.2	1.7762e-07
GNA13	Q14344	Guanine nucleotide-binding protein subunit alpha-13;cDNA FLJ53108, highly similar to Guanine nucleotide-binding protein alpha-13 subunit;cDNA FLJ50732, highly similar to Guanine nucleotide-binding protein alpha-13 subunit	0.917997	4	12.5	3.0991e-31
CAPRIN1;GPIAP1;GPIP137;M11S1	Q14444	Caprin-1;Cell cycle-associated protein 1;Cytoplasmic activation- and proliferation-associated protein 1;GPI-anchored membrane protein 1;GPI-anchored protein p137;Membrane component chromosome 11 surface marker 1;cDNA FLJ46087 fis, clone TESTI2009497, highly similar to GPI-anchored protein p137;cDNA FLJ57278	0.91807	12	15.4	3.295e-68
EWSR1;hCG_2010995;EWS;AC002059.7-002;AC002059.7-007;AC002059.7-008	Q96MX4	cDNA FLJ31747 fis, clone NT2RI2007377, highly similar to RNA-BINDING PROTEIN EWS;Ewing sarcoma breakpoint region 1, isoform CRA_h;Ewing sarcoma breakpoint region 1 protein;EWS oncogene;RNA-binding protein EWS;Ewing sarcoma breakpoint region 1;Ewing sarcoma breakpoint region 1, isoform CRA_b;EWSR1 protein;Ewing sarcoma breakpoint region 1, isoform CRA_g;cDNA FLJ32119 fis, clone PEBLM1000034, highl…	0.918143	4	7.1	5.7881e-09
OK/SW-cl.48;PHC;SLC25A3	Q00325	Phosphate carrier protein, mitochondrial;Phosphate transport protein;Solute carrier family 25 member 3;cDNA, FLJ96465, highly similar to Homo sapiens solute carrier family 25 (mitochondrial carrier;phosphate carrier), member 3 (SLC25A3), nuclear gene encodingmitochondrial protein, transcript variant 1b, mRNA;Solute carrier family 25 member 3 isoform b variant;cDNA FLJ90278 fis, clone NT2RP1000325…	0.918449	15	19.9	1.7654e-37
DLD;GCSL;LAD;PHE3	P09622	Dihydrolipoamide dehydrogenase;Dihydrolipoyl dehydrogenase, mitochondrial;Glycine cleavage system L protein;Dihydrolipoyl dehydrogenase;cDNA FLJ56112, highly similar to Dihydrolipoyl dehydrogenase, mitochondrial (EC 1.8.1.4);cDNA FLJ50515, highly similar to Dihydrolipoyl dehydrogenase, mitochondrial (EC 1.8.1.4)	0.918595	16	29.7	2.0534e-76
AKT1S1;PRAS40	Q96B36	40 kDa proline-rich AKT substrate;Proline-rich AKT1 substrate 1	0.918741	2	10.9	1.4042e-17
NDUFS8	O00217	Complex I-23kD;NADH dehydrogenase [ubiquinone] iron-sulfur protein 8, mitochondrial;NADH-ubiquinone oxidoreductase 23 kDa subunit;TYKY subunit;NADH dehydrogenase (Ubiquinone) Fe-S protein 8, 23kDa (NADH-coenzyme Q reductase) variant;cDNA FLJ57061, highly similar to NADH-ubiquinone oxidoreductase 23 kDa subunit, mitochondrial (EC 1.6.5.3)	0.918858	3	15.2	2.9275e-07
FAM83H	Q6ZRV2	Protein FAM83H	0.918916	3	3.9	4.1385e-14
CBX;CBX1;hCG_2000655	P83916	Chromobox protein homolog 1;Heterochromatin protein 1 homolog beta;Heterochromatin protein p25;HP1Hsbeta;M31;Modifier 1 protein;p25beta;CBX1 protein;cDNA, FLJ92997, Homo sapiens chromobox homolog 1 (HP1 beta homolog Drosophila ) (CBX1), mRNA;Chromobox homolog 1 (HP1 beta homolog Drosophila ), isoform CRA_a;Putative uncharacterized protein CBX1	0.91896	3	15.3	5.661e-13
EGAP;MAK10;NAA35	Q5VZE5	Embryonic growth-associated protein homolog;N-alpha-acetyltransferase 35, NatC auxiliary subunit;Protein MAK10 homolog;cDNA FLJ77588, highly similar to Homo sapiens MAK10 homolog, amino-acid N-acetyltransferase subunit, (S. cerevisiae) (MAK10), mRNA	0.919675	5	9.1	2.8634e-23
ACS3;ACSL3;FACL3;LACS3	O95573	Long-chain acyl-CoA synthetase 3;Long-chain-fatty-acid--CoA ligase 3;cDNA, FLJ95462, highly similar to Homo sapiens fatty-acid-Coenzyme A ligase, long-chain 3 (FACL3),mRNA;cDNA FLJ10609 fis, clone NT2RP2005276, highly similar to Long-chain-fatty-acid--CoA ligase 3 (EC 6.2.1.3);cDNA FLJ13129 fis, clone NT2RP3002969, highly similar to Long-chain-fatty-acid--CoA ligase 3 (EC 6.2.1.3);ACSL3 protein	0.919748	19	27.5	1.5974e-119
MSTP011;PTK9L;TWF2	Q6IBS0	A6-related protein;Protein tyrosine kinase 9-like;Twinfilin-1-like protein;Twinfilin-2	0.919909	12	41.3	3.8865e-138
CYPOR;POR;DKFZp686G04235	B2R6E5	cDNA, FLJ92914, highly similar to Homo sapiens P450 (cytochrome) oxidoreductase (POR), mRNA;NADPH--cytochrome P450 reductase;cDNA FLJ77653;cDNA FLJ52316, highly similar to NADPH--cytochrome P450 reductase (EC 1.6.2.4);Putative uncharacterized protein;Putative uncharacterized protein DKFZp686G04235;cDNA FLJ59702, highly similar to NADPH--cytochrome P450 reductase (EC 1.6.2.4);cDNA FLJ50749, highly…	0.920099	12	17.4	1.3599e-48
LACTB;MRPL56;UNQ843/PRO1781	P83111	Serine beta-lactamase-like protein LACTB, mitochondrial	0.920245	2	4.9	2.6509e-16
UBE2H;hCG_18056;tcag7.352	P62256	UbcH2;Ubiquitin carrier protein H;Ubiquitin-conjugating enzyme E2 H;Ubiquitin-conjugating enzyme E2-20K;Ubiquitin-protein ligase H;Ubiquitin carrier protein;Ubiquitin-conjugating enzyme E2H (UBC8 homolog, yeast);Ubiquitin-conjugating enzyme E2H (UBC8 homolog, yeast), isoform CRA_c;Putative uncharacterized protein UBE2H;Ubiquitin-conjugating enzyme	0.920464	2	13.7	6.4747e-08
CD44;LHR;MDU2;MDU3;MIC4;AL133330.1-003;AL133330.1-004;AL133330.1-001;AL133330.1-005	P16070	CD44 antigen;CDw44;Epican;Extracellular matrix receptor III;GP90 lymphocyte homing/adhesion receptor;Heparan sulfate proteoglycan;Hermes antigen;HUTCH-I;Hyaluronate receptor;Phagocytic glycoprotein 1;Phagocytic glycoprotein I;CD44 molecule;CD44 molecule (Indian blood group);CD44 protein;CD44;cDNA FLJ60041, highly similar to CD44 antigen;cDNA FLJ76654, highly similar to Homo sapiens CD44 antigen (…	0.920537	27	9.4	1.7702e-51
GTF2B;TF2B;TFIIB;RP11-82K18.1-002;RP11-82K18.1-003	Q00403	General transcription factor TFIIB;S300-II;Transcription initiation factor IIB;General transcription factor IIB	0.920566	4	17.1	1.0198e-36
ZWILCH	Q9H900	Protein zwilch homolog;cDNA FLJ77716, highly similar to Homo sapiens Zwilch, kinetochore associated, homolog (Drosophila), mRNA	0.921252	7	15.2	1.3804e-40
BCATE2;DBT;RP11-305E17.3-002	P11182	Branched-chain alpha-keto acid dehydrogenase complex component E2;Dihydrolipoamide acetyltransferase component of branched-chain alpha-keto acid dehydrogenase complex;Dihydrolipoamide branched chain transacylase;Dihydrolipoyllysine-residue (2-methylpropanoyl)transferase;Lipoamide acyltransferase component of branched-chain alpha-keto acid dehydrogenase complex, mitochondrial;cDNA FLJ57294, highly…	0.921339	5	4.8	3.5456e-17
GRSF1;hCG_17000	Q12849	G-rich sequence factor 1;cDNA FLJ42130 fis, clone TESTI2014716, highly similar to G-rich sequence factor 1;cDNA FLJ55466, highly similar to G-rich sequence factor 1;cDNA FLJ30937 fis, clone FEBRA2007247, highly similar to G-rich sequence factor 1;cDNA FLJ55473, highly similar to G-rich sequence factor 1;cDNA FLJ55240, highly similar to G-rich sequence factor 1;cDNA FLJ32329 fis, clone PROST200452…	0.921529	2	7.7	1.7244e-09
CC2D1B;KIAA1836	Q5T0F9	Coiled-coil and C2 domain-containing protein 1B	0.921602	4	6.9	4.4502e-07
KIAA1321;NUFIP2;PIG1;hCG_29087	Q7Z417	82 kDa FMRP-interacting protein;Cell proliferation-inducing gene 1 protein;FMRP-interacting protein 2;Nuclear fragile X mental retardation-interacting protein 2;cDNA FLJ75095, highly similar to Homo sapiens 82-kD FMRP Interacting Protein (182-FIP), mRNA;Nuclear fragile X mental retardation protein interacting protein 2;Nuclear fragile X mental retardation protein interacting protein 2, isoform CR…	0.921646	12	21.6	1.8736e-48
PNPO	Q9NVS9	Pyridoxamine-phosphate oxidase;Pyridoxine-5-phosphate oxidase;Pyridoxine 5-phosphate oxidase variant;cDNA FLJ59601, highly similar to Pyridoxine-5-phosphate oxidase (EC 1.4.3.5);cDNA FLJ59599, highly similar to Pyridoxine-5-phosphate oxidase (EC 1.4.3.5);cDNA FLJ59109, highly similar to Pyridoxine-5-phosphate oxidase (EC 1.4.3.5)	0.921704	5	21.8	1.3178e-35
ASCC3;HELIC1	Q8N3C0	Activating signal cointegrator 1 complex subunit 3;ASC-1 complex subunit p200;Helicase, ATP binding 1;Trip4 complex subunit p200;cDNA FLJ56882, highly similar to Activating signal cointegrator 1 complex subunit 3 (EC 3.6.1.-);ASCC3 protein	0.921763	2	0.9	0.00034454
ARHG;RHOG;hCG_16162	P84095	Rho-related GTP-binding protein RhoG;ARHG protein;Ras homolog gene family, member G (Rho G);Ras homolog gene family, member G (Rho G), isoform CRA_a	0.921996	4	31.4	1.1577e-64
GLUD;GLUD1;hCG_1993805;GLUD2;GLUDP1	P00367	Glutamate dehydrogenase 1, mitochondrial;cDNA FLJ55493, highly similar to Glutamate dehydrogenase 1, mitochondrial (EC 1.4.1.3);cDNA FLJ55926, highly similar to Glutamate dehydrogenase 1, mitochondrial (EC 1.4.1.3);cDNA FLJ56193, highly similar to Glutamate dehydrogenase 1, mitochondrial (EC 1.4.1.3);Glutamate dehydrogenase 1 variant;cDNA FLJ37463 fis, clone BRAWH2011400, highly similar to Glutam…	0.922055	24	33.5	4.8715e-143
PDHX;PDX1	O00330	Dihydrolipoamide dehydrogenase-binding protein of pyruvate dehydrogenase complex;E3-binding protein;Lipoyl-containing pyruvate dehydrogenase complex component X;proX;Pyruvate dehydrogenase protein X component, mitochondrial;cDNA, FLJ92818, highly similar to Homo sapiens pyruvate dehydrogenase complex, component X (PDHX), mRNA;cDNA FLJ52783, highly similar to Pyruvate dehydrogenase protein X compo…	0.922069	2	3.8	0.028735
HSPC003;MAPBPIP;ROBLD3;RP11-336K24.9;RP11-336K24.9-002	Q9Y2Q5	Endosomal adaptor protein p14;Late endosomal/lysosomal Mp1-interacting protein;Mitogen-activated protein-binding protein-interacting protein;Roadblock domain-containing protein 3;Mitogen-activated protein-binding protein-interacting protein (MAPBPIP)	0.922478	2	15.3	7.1857e-11
MLPH;SLAC2A	Q9BV36	Exophilin-3;Melanophilin;Slp homolog lacking C2 domains a;Synaptotagmin-like protein 2a;cDNA FLJ77561, highly similar to Homo sapiens melanophilin, mRNA;cDNA FLJ60288, highly similar to Melanophilin;Putative uncharacterized protein MLPH;cDNA FLJ36849 fis, clone ASTRO2014135, moderately similar to Melanophilin	0.922522	3	4.7	3.4988e-05
BM32A;PGM2L1	Q6PCE3	Glucose 1,6-bisphosphate synthase;Phosphoglucomutase-2-like 1;PMMLP	0.922565	6	11.6	7.6871e-20
SCFD2;STXBP1L1	Q8WU76	Sec1 family domain-containing protein 2;Syntaxin-binding protein 1-like 1	0.922682	3	4.5	4.1458e-06
HMOX2;HO2	P30519	Heme oxygenase 2;cDNA FLJ36069 fis, clone TESTI2019406, highly similar to HEME OXYGENASE 2 (EC 1.14.99.3);Heme oxygenase (Decyclizing) 2 variant;HMOX2 protein	0.922945	7	13.2	1.4416e-10
CECR5	Q9BXW7	Cat eye syndrome critical region protein 5	0.923383	10	26.5	2.0931e-48
PKP3	Q9Y446	Plakophilin-3	0.923383	4	7	6.6189e-06
METTL3;MTA70	Q86U44	Methyltransferase-like protein 3;N6-adenosine-methyltransferase 70 kDa subunit;cDNA FLJ36190 fis, clone TESTI2027271, highly similar to N6-adenosine-methyltransferase 70 kDa subunit (EC 2.1.1.62);cDNA FLJ61069, highly similar to N6-adenosine-methyltransferase 70 kDa subunit(EC 2.1.1.62);cDNA FLJ58857, highly similar to N6-adenosine-methyltransferase 70 kDa subunit (EC 2.1.1.62)	0.923587	4	9.5	1.0392e-09
HCC7;HEXB	P07686	Beta-hexosaminidase subunit beta;Beta-hexosaminidase subunit beta chain A;Beta-hexosaminidase subunit beta chain B;Beta-N-acetylhexosaminidase subunit beta;Cervical cancer proto-oncogene 7 protein;N-acetyl-beta-glucosaminidase subunit beta;ENC-1AS	0.923762	18	25	2.6602e-61
CPR2;FASTKD4;KIAA0948;TBRG4;hCG_19244	Q969Z0	Cell cycle progression restoration protein 2;FAST kinase domain-containing protein 4;Protein TBRG4;Transforming growth factor beta regulator 4;cDNA FLJ12513 fis, clone NT2RM2001743, highly similar to Homo sapiens transforming growth factor beta regulator 4 (TBRG4), transcript variant 1, mRNA;cDNA FLJ34813 fis, clone NT2NE2007725, highly similar to Homo sapiens transforming growth factor beta regu…	0.923879	10	17.6	1.3041e-34
NSUN5;WBSCR20;WBSCR20A	B4DP79	cDNA FLJ58598, highly similar to Homo sapiens NOL1/NOP2/Sun domain family, member 5 (NSUN5), transcript variant 1, mRNA;NOL1/NOP2/Sun domain family member 5;NOL1-related protein;Putative methyltransferase NSUN5;Williams-Beuren syndrome chromosomal region 20A protein;cDNA, FLJ96406, highly similar to Homo sapiens NOL1/NOP2/Sun domain family, member 5 (NSUN5), transcript variant 1, mRNA	0.924083	3	2.1	0.0003538
KIAA0264;MRPS27	B4DRT2	cDNA FLJ54536, highly similar to Mitochondrial 28S ribosomal protein S27;28S ribosomal protein S27, mitochondrial;cDNA FLJ53652, highly similar to Mitochondrial 28S ribosomal protein S27;cDNA FLJ54799, highly similar to Mitochondrial 28S ribosomal protein S27;MRPS27 protein;cDNA FLJ46849 fis, clone UTERU3006538, highly similar to Mitochondrial 28S ribosomal protein S27	0.924332	6	18.5	6.3817e-37
PDXP;PLP;PLPP	Q96GD0	Pyridoxal phosphate phosphatase	0.924346	2	10.5	5.6782e-10
H2AFJ;H2AFC;H2AFD;H2AFI;H2AFN;H2AFP;HIST1H2AG;HIST1H2AI;HIST1H2AK;HIST1H2AL;HIST1H2AM;hCG_1640463;hCG_1640467;hCG_1641458;hCG_1643754;hCG_1743060;H2AFG;HIST1H2AD;H2AFO;HIST2H2AA;HIST2H2AA3;HIST2H2AA4;H2AFQ;HIST2H2AC;HIST1H2AH;hCG_1640359;H2AFE;HIST1H2AJ;H2AFX;H2AX;H2AFR;HIST1H2AA;H2AFA;H2AFM;HIST1H2AB;HIST1H2AE;hCG_1640984;hCG_1787383;H2AFL;HIST1H2AC;HIST3H2A	C9JE22	Histone H2A;Histone H2A.J;Histone H2A type 1;Histone H2A/p;Histone H2A type 1-D;Histone H2A.3;Histone H2A/g;Histone H2A type 2-A;Histone H2A.2;Histone H2A/o;Histone H2A type 2-C;Histone H2A/q;Histone H2A-GL101;Histone H2A type 1-H;Histone H2A/s;Histone H2A type 1-J;Histone H2A/e;Histone H2A.x;Histone H2A type 1-A;Histone H2A/r;Histone H2A type 1-B/E;Histone H2A/a;Histone H2A/m;Histone H2A type 1-…	0.924434	2	11.9	6.2172e-16
G19P1;PRKCSH	P14314	80K-H protein;Glucosidase 2 subunit beta;Glucosidase II subunit beta;Protein kinase C substrate 60.1 kDa protein heavy chain;cDNA FLJ59211, highly similar to Glucosidase 2 subunit beta;cDNA FLJ78273, highly similar to Homo sapiens protein kinase C substrate 80K-H (PRKCSH), transcript variant 2, mRNA;PRKCSH protein	0.924594	19	18.7	1.2187e-93
DDX13;SKI2W;SKIV2;SKIV2L;W;DADB-112B14.3-001;DAMC-178C20.6-001;DAQB-331I12.7-001;DASS-264H16.1-001;hCG_43698	Q15477	Helicase SKI2W;Helicase-like protein;Putative RNA helicase Ski2w;Superkiller viralicidic activity 2-like (S. cerevisiae);DJ34F7.7 (Superkiller viralicidic activity 2 (S. cerevisiae homolog)-like (SKI2W));Superkiller viralicidic activity 2-like (S. cerevisiae), isoform CRA_c;cDNA FLJ57529, highly similar to Helicase SKI2W (EC 3.6.1.-);cDNA FLJ58735, highly similar to Helicase SKI2W (EC 3.6.1.-);DJ…	0.925178	8	8.6	2.5602e-32
C2orf43;FLJ21820;hCG_32091	B5MDU6	Putative uncharacterized protein C2orf43;UPF0554 protein C2orf43;cDNA FLJ51056;Putative uncharacterized protein FLJ21820	0.925412	5	10.3	2.2233e-10
EIF2B2;EIF2BB;hCG_22350	P49770	eIF-2B GDP-GTP exchange factor subunit beta;S20I15;S20III15;Translation initiation factor eIF-2B subunit beta;Eukaryotic translation initiation factor 2B, subunit 2 beta, 39kDa;Full-length cDNA clone CS0DI071YM04 of Placenta of Homo sapiens (human)	0.925485	9	27.1	3.55e-37
DAD1	P61803	Defender against cell death 1;Dolichyl-diphosphooligosaccharide--protein glycosyltransferase subunit DAD1;Defender against cell death 1 variant	0.925485	3	19.5	3.6421e-15
CIR2;NENF;SPUF	Q9UMX5	Cell immortalization-related protein 2;Neudesin;Neuron-derived neurotrophic factor;Secreted protein of unknown function	0.925689	3	25.6	9.2363e-27
DOCK7;KIAA1771;DOCK6;KIAA1395;hCG_1780274;RP4-740B20.2-001	Q96N67	Dedicator of cytokinesis protein 7;DOCK7 protein;cDNA FLJ34160 fis, clone FCBBF3013800, highly similar to Dedicator of cytokinesis protein 7;Dedicator of cytokinesis protein 6;cDNA FLJ50166, highly similar to Dedicator of cytokinesis protein 6;cDNA, FLJ78962, highly similar to Dedicator of cytokinesis protein 6;Putative uncharacterized protein DOCK6;cDNA FLJ56240, highly similar to Dedicator of c…	0.925791	2	1	1.0445e-07
INPP4B	E7EQN9	Inositol polyphosphate 4-phosphatase type II;Type II inositol-3,4-bisphosphate 4-phosphatase;cDNA FLJ50877, highly similar to Type II inositol-3,4-bisphosphate4-phosphatase (EC 3.1.3.66);cDNA FLJ51916, highly similar to Type II inositol-3,4-bisphosphate4-phosphatase (EC 3.1.3.66)	0.925835	6	7.8	4.2023e-23
FXR1	P51114	Fragile X mental retardation syndrome-related protein 1;cDNA FLJ58644, highly similar to Fragile X mental retardation syndrome-related protein 1;cDNA FLJ58199, highly similar to Fragile X mental retardation syndrome-related protein 1;Putative uncharacterized protein FXR1;cDNA FLJ58021, highly similar to Fragile X mental retardation syndrome-related protein 1;cDNA FLJ58772, highly similar to Fragi…	0.926069	8	12.6	1.8847e-58
hCG_2017557;PCBP2	A8K7X6	cDNA FLJ77432, highly similar to Homo sapiens poly(rC) binding protein 2 (PCBP2), transcript variant 2, mRNA;Poly(RC) binding protein 2, isoform CRA_b;Poly(RC) binding protein 2;Poly(RC) binding protein 2, isoform CRA_a;cDNA FLJ58476, highly similar to Poly(rC)-binding protein 2	0.926112	3	39.2	1.1654e-122
ATP5B;ATPMB;ATPSB	P06576	ATP synthase subunit beta, mitochondrial;ATP synthase subunit beta	0.926229	66	49.3	0
PLCXD3	Q63HM9	PI-PLC X domain-containing protein 3;cDNA FLJ45199 fis, clone BRCAN2003814, highly similar to Homo sapiens phosphatidylinositol-specific phospholipase C, X domain containing 3 (PLCXD3), mRNA	0.926288	2	12.1	8.6638e-09
SIR2L5;SIRT5	Q9NXA8	NAD-dependent deacetylase sirtuin-5;SIR2-like protein 5;cDNA FLJ52482, highly similar to NAD-dependent deacetylase sirtuin-5 (EC3.5.1.-);cDNA FLJ58342, highly similar to NAD-dependent deacetylase sirtuin-5 (EC3.5.1.-)	0.926492	2	8.7	4.1436e-07
FAS;FASN	P49327	[Acyl-carrier-protein] S-acetyltransferase;[Acyl-carrier-protein] S-malonyltransferase;3-hydroxypalmitoyl-[acyl-carrier-protein] dehydratase;3-oxoacyl-[acyl-carrier-protein] reductase;3-oxoacyl-[acyl-carrier-protein] synthase;Enoyl-[acyl-carrier-protein] reductase;Fatty acid synthase;Oleoyl-[acyl-carrier-protein] hydrolase	0.92655	135	31	0
KIAA1102;LIMCH1;DKFZp686G03277	Q9UPQ0	LIM and calponin homology domains-containing protein 1;cDNA FLJ58365, weakly similar to LIM domain only protein 7;cDNA FLJ52429, weakly similar to LIM domain only protein 7;cDNA FLJ51076, weakly similar to LIM domain only protein 7;cDNA FLJ50057, weakly similar to LIM domain only protein 7;cDNA FLJ52519, weakly similar to LIM domain only protein 7;cDNA FLJ51155;Putative uncharacterized protein DK…	0.926609	6	7.6	1.6173e-40
GPN1;HUSSY-23;MBDIN;XAB1;hCG_21230;MBDin	Q9HCN4	GPN-loop GTPase 1;MBD2-interacting protein;XPA-binding protein 1;cDNA FLJ61157, highly similar to XPA-binding protein 1;cDNA, FLJ93453, Homo sapiens XPA binding protein 1 (XAB1), mRNA;Putative uncharacterized protein MBDin;XPA binding protein 1, GTPase, isoform CRA_b;Putative uncharacterized protein GPN1;cDNA FLJ51045, highly similar to XPA-binding protein 1;cDNA FLJ51142, highly similar to XPA-b…	0.926988	2	7.5	5.829e-06
FGD6;KIAA1362;ZFYVE24	Q6ZV73	FYVE, RhoGEF and PH domain-containing protein 6;Zinc finger FYVE domain-containing protein 24;FGD6 protein	0.92712	4	3.5	5.5757e-09
PAK2	Q13177	C-t-PAK2;Gamma-PAK;p21-activated kinase 2;p58;PAK-2p27;PAK-2p34;PAK65;S6/H4 kinase;Serine/threonine-protein kinase PAK 2;cDNA FLJ75088, highly similar to Homo sapiens p21 (CDKN1A)-activated kinase 2 (PAK2), mRNA	0.927236	12	28.2	1.8052e-68
ILK;ILK1;ILK2	Q13418	59 kDa serine/threonine-protein kinase;ILK-1;ILK-2;Integrin-linked protein kinase;p59ILK;cDNA FLJ50979, moderately similar to Integrin-linked protein kinase (EC 2.7.11.1);cDNA FLJ53825, highly similar to Integrin-linked protein kinase 1 (EC 2.7.11.1)	0.927251	10	15.7	3.924e-22
C20orf126;PDRG;PDRG1	Q9NUG6	p53 and DNA damage-regulated protein 1	0.927266	2	18	1.6031e-09
TSFM	P43897	Elongation factor Ts, mitochondrial;cDNA FLJ60259, highly similar to Elongation factor Ts, mitochondrial;Elongation factor Ts	0.927368	8	23.7	2.6611e-91
KIAA0436;PREPL	Q4J6C6	Prolyl endopeptidase-like;Prolylendopeptidase-like	0.927455	2	3.7	1.3798e-05
CDK5	Q00535	Cell division protein kinase 5;Cyclin-dependent kinase 5;Serine/threonine-protein kinase PSSALRE;Tau protein kinase II catalytic subunit;CDK5 protein;Protein kinase CDK5 splicing variant	0.927557	7	25.3	2.248e-67
CPO;CPOX;CPX	P36551	Coproporphyrinogen-III oxidase, mitochondrial	0.92766	16	31.5	1.1058e-73
DIMT1;DIMT1L;HUSSY-05	Q9UNQ2	18S rRNA dimethylase;DIM1 dimethyladenosine transferase 1-like;Probable dimethyladenosine transferase;S-adenosylmethionine-6-N,N-adenosyl(rRNA) dimethyltransferase;cDNA FLJ75823, highly similar to Homo sapiens dimethyladenosine transferase (HSA9761), mRNA;cDNA FLJ56719, highly similar to Probable dimethyladenosine transferase (EC 2.1.1.-)	0.927733	5	26.2	4.7605e-24
ABC1;HEATR6	Q6AI08	Amplified in breast cancer protein 1;HEAT repeat-containing protein 6;HEATR6 protein	0.928127	7	6.7	4.6132e-18
ARFRP2;ARL15	Q9NXU5	ADP-ribosylation factor-like protein 15;ADP-ribosylation factor-related protein 2;cDNA FLJ77904, highly similar to Homo sapiens ADP-ribosylation factor-like 15, mRNA	0.9282	2	14.7	0.0062264
ABCC2;CMOAT;CMOAT1;CMRP;MRP2	Q92887	ATP-binding cassette sub-family C member 2;Canalicular multidrug resistance protein;Canalicular multispecific organic anion transporter 1;Multidrug resistance-associated protein 2	0.928331	2	1.8	3.8226e-06
CUL4A	Q13619	Cullin-4A;Putative uncharacterized protein CUL4A;cDNA, FLJ95721, highly similar to Homo sapiens cullin 4A (CUL4A), mRNA;cDNA FLJ58013, highly similar to Cullin-4A	0.928652	7	18.1	9.0116e-52
KIAA1252;SGPL1	O95470	Sphingosine-1-phosphate aldolase;Sphingosine-1-phosphate lyase 1	0.928769	6	13.4	1.17e-24
CD36L2;LIMPII;SCARB2;hCG_23840	Q14108	85 kDa lysosomal membrane sialoglycoprotein;CD36 antigen-like 2;Lysosome membrane protein 2;Lysosome membrane protein II;Scavenger receptor class B member 2;cDNA, FLJ93482, Homo sapiens scavenger receptor class B, member 2 (SCARB2), mRNA;Scavenger receptor class B, member 2;Scavenger receptor class B, member 2, isoform CRA_a;cDNA FLJ51982, highly similar to Lysosome membrane protein 2	0.928798	7	10.7	2.6349e-37
RPC;RPC1;RTC1;RTCD1	O00442	RNA 3-terminal phosphate cyclase;RNA terminal phosphate cyclase domain-containing protein 1;cDNA FLJ76936, highly similar to Homo sapiens RNA terminal phosphate cyclase domain 1 (RTCD1), mRNA;cDNA FLJ54857, highly similar to RNA 3-terminal phosphate cyclase (EC 6.5.1.4)	0.929002	5	12.1	8.0938e-29
GT;UGCGL1;UGGT;UGGT1;UGT1;UGTR	Q9NYU2	UDP--Glc:glycoprotein glucosyltransferase;UDP-glucose ceramide glucosyltransferase-like 1;UDP-glucose:glycoprotein glucosyltransferase 1;cDNA FLJ77398, highly similar to Homo sapiens UDP-glucose ceramide glucosyltransferase-like 1, transcript variant 2, mRNA	0.929105	16	11.4	3.0357e-90
DIC;SLC25A10	B4DLN1	cDNA FLJ60124, highly similar to Mitochondrial dicarboxylate carrier;Mitochondrial dicarboxylate carrier;Solute carrier family 25 member 10;cDNA FLJ61034, highly similar to Mitochondrial dicarboxylate carrier	0.929192	8	17.2	1.0359e-86
PAGA;PAGB;PRDX1;TDPX2	Q06830	Natural killer cell-enhancing factor A;Peroxiredoxin-1;Proliferation-associated gene protein;Thioredoxin peroxidase 2;Thioredoxin-dependent peroxide reductase 2;cDNA, FLJ92164, highly similar to Homo sapiens peroxiredoxin 1 (PRDX1), mRNA	0.929834	72	56.8	3.643e-150
ATAD1;FNP001	Q8NBU5	ATPase family AAA domain-containing protein 1;cDNA FLJ54240, highly similar to ATPase family AAA domain-containing protein 1	0.930039	9	28	5.259e-26
GRWD;GRWD1;KIAA1942;WDR28;hCG_15273;DKFZp564C172	Q9BQ67	Glutamate-rich WD repeat-containing protein 1;CDW4/GRWD1;Glutamate-rich WD repeat containing 1;cDNA, FLJ96709, highly similar to Homo sapiens glutamate rich WD repeat protein GRWD (GRWD), mRNA;cDNA FLJ90195 fis, clone MAMMA1001310;Putative uncharacterized protein DKFZp564C172	0.930039	5	20.9	5.6647e-36
FOXRED1;FP634	Q96CU9	FAD-dependent oxidoreductase domain-containing protein 1;cDNA FLJ59527;cDNA FLJ59385;cDNA FLJ52799	0.930199	2	3.1	1.3203e-07
DPM1;RP5-914P20.2-003;RP5-914P20.2-005;RP5-914P20.2-004	E9PBD4	Dolichyl-phosphate mannosyltransferase polypeptide 1, catalytic subunit;Dolichol-phosphate mannose synthase;Dolichol-phosphate mannosyltransferase;Dolichyl-phosphate beta-D-mannosyltransferase;Mannose-P-dolichol synthase	0.930696	6	19	3.2506e-28
RO60;SSA2;TROVE2;hCG_41054;RP11-101E13.3-005;RP11-101E13.3-006;RP11-101E13.3-004;RP11-101E13.3-003	P10155	60 kDa SS-A/Ro ribonucleoprotein;Ro 60 kDa autoantigen;Sjoegren syndrome antigen A2;Sjoegren syndrome type A antigen;TROVE domain family member 2;Gastric cancer multi-drug resistance protein variant;TROVE domain family, member 2;TROVE domain family, member 2, isoform CRA_c;TROVE domain family, member 2, isoform CRA_e;TROVE domain family, member 2, isoform CRA_d	0.93109	10	16.9	5.3495e-28
ALDH1B1;ALDH5;ALDHX	P30837	Aldehyde dehydrogenase 5;Aldehyde dehydrogenase family 1 member B1;Aldehyde dehydrogenase X, mitochondrial	0.931119	11	26.3	2.7073e-49
CGI-87;TTC15;DKFZp547E107	Q8WVT3	Tetratricopeptide repeat protein 15;cDNA FLJ36923 fis, clone BRACE2005090, highly similar to Tetratricopeptide repeat protein 15;Putative uncharacterized protein CGI-87;Putative uncharacterized protein DKFZp547E107;cDNA FLJ36862 fis, clone ASTRO2015529	0.93128	3	7.5	3.8654e-14
DARS2	Q6PI48	Aspartate--tRNA ligase;Aspartyl-tRNA synthetase, mitochondrial;cDNA FLJ76156, highly similar to Homo sapiens aspartyl-tRNA synthetase 2 (DARS2), mRNA;cDNA FLJ12692 fis, clone NT2RM4002623, weakly similar to ASPARTYL-TRNA SYNTHETASE (EC 6.1.1.12);cDNA FLJ10514 fis, clone NT2RP2000710, weakly similar to ASPARTYL-TRNA SYNTHETASE (EC 6.1.1.12)	0.931425	11	16.3	3.6327e-32
CDA03;DCTPP1;XTP3TPA	Q9H773	dCTP pyrophosphatase 1;Deoxycytidine-triphosphatase 1;RS21C6;XTP3-transactivated gene A protein	0.931484	4	19.4	4.1704e-09
COBRA1;KIAA1182;NELFB	Q8WX92	Cofactor of BRCA1;Negative elongation factor B	0.931688	2	4	0.021063
NHERF;NHERF1;SLC9A3R1;hCG_29833	O14745	Ezrin-radixin-moesin-binding phosphoprotein 50;Na(+)/H(+) exchange regulatory cofactor NHE-RF1;Regulatory cofactor of Na(+)/H(+) exchanger;Sodium-hydrogen exchanger regulatory factor 1;Solute carrier family 9 isoform A3 regulatory factor 1;cDNA, FLJ92860, highly similar to Homo sapiens solute carrier family 9 (sodium/hydrogen exchanger), member 3 regulator 1 (SLC9A3R1), mRNA;cDNA FLJ46618 fis, cl…	0.931834	4	6.7	8.0601e-08
ATP5A;ATP5A1;ATP5AL2;ATPM	P25705	ATP synthase subunit alpha, mitochondrial;ATP synthase subunit alpha;cDNA FLJ54625, highly similar to ATP synthase subunit alpha, mitochondrial (EC 3.6.3.14)	0.931951	27	31.5	3.0996e-138
ARA160;TMF1	P82094	Androgen receptor coactivator 160 kDa protein;Androgen receptor-associated protein of 160 kDa;TATA element modulatory factor;cDNA FLJ51280, highly similar to TATA element modulatory factor	0.932243	3	3.6	4.3431e-14
TOLLIP;hCG_40380	Q9H0E2	Toll-interacting protein;cDNA, FLJ96670, Homo sapiens toll interacting protein (TOLLIP), mRNA;Toll interacting protein;Toll interacting protein, isoform CRA_a;TOLLIP protein;cDNA FLJ33531 fis, clone BRAMY2007255, highly similar to Toll-interacting protein;cDNA FLJ39374 fis, clone PEBLM2008576, highly similar to Homo sapiens TOLLIP protein;cDNA FLJ45180 fis, clone BRAWH3047565, highly similar to T…	0.932754	6	27.4	4.8116e-22
CDC47;MCM2;MCM7;hCG_2023614;tcag7.648	P33993	CDC47 homolog;DNA replication licensing factor MCM7;P1.1-MCM3;cDNA, FLJ95407, highly similar to Homo sapiens MCM7 minichromosome maintenance deficient 7 (S. cerevisiae) (MCM7), mRNA;HsMcm7;cDNA FLJ55929, highly similar to DNA replication licensing factor MCM7;cDNA FLJ39640 fis, clone SMINT2003386, highly similar to DNA REPLICATION LICENSING FACTOR MCM7;Putative uncharacterized protein MCM7;cDNA F…	0.932973	24	29.9	1.5435e-298
HNRPDL;JKTBP	O14979	AU-rich element RNA-binding factor;Heterogeneous nuclear ribonucleoprotein D-like;JKT41-binding protein;Protein laAUF1;cDNA FLJ59198, highly similar to Homo sapiens heterogeneous nuclear ribonucleoprotein D-like (HNRPDL), transcript variant 2, mRNA;cDNA FLJ60148, highly similar to Homo sapiens heterogeneous nuclear ribonucleoprotein D-like (HNRPDL), transcript variant 2, mRNA	0.933075	5	15.5	5.1334e-15
BET3;CDABP0066;TRAPPC3	O43617	BET3 homolog;Trafficking protein particle complex subunit 3;Putative uncharacterized protein TRAPPC3	0.933279	3	15	1.2938e-48
C20orf27;RP5-1009E24.6-004	Q9GZN8	UPF0687 protein C20orf27;Chromosome 20 open reading frame 27	0.933703	5	27.6	8.9021e-23
SUGT1	Q9Y2Z0	Protein 40-6-3;Sgt1;Suppressor of G2 allele of SKP1 homolog;cDNA FLJ75365, highly similar to Homo sapiens SUGT1B (SUGT1) mRNA;cDNA FLJ75780, highly similar to Homo sapiens SGT1, suppressor of G2 allele of SKP1 (SUGT1), mRNA;cDNA FLJ60958, highly similar to Homo sapiens SGT1, suppressor of G2 allele of SKP1 (SUGT1), mRNA	0.934082	15	39.7	7.404e-91
CNOT3;KIAA0691;LENG2;NOT3;FLJ00420	O75175	CCR4-associated factor 3;CCR4-NOT transcription complex subunit 3;Leukocyte receptor cluster member 2;cDNA FLJ61662, highly similar to CCR4-NOT transcription complex subunit 3;FLJ00420 protein	0.934272	4	6.1	1.4928e-29
FYCO1;ZFYVE7	B7ZKT7	Putative uncharacterized protein;FYVE and coiled-coil domain-containing protein 1;Zinc finger FYVE domain-containing protein 7	0.934389	3	2.9	2.2851e-14
BIT1;CGI-147;PTH2;PTRH2	Q96ME4	cDNA FLJ32471 fis, clone SKNMC2000322, highly similar to Peptidyl-tRNA hydrolase 2, mitochondrial (EC 3.1.1.29);Bcl-2 inhibitor of transcription 1;Peptidyl-tRNA hydrolase 2, mitochondrial	0.934753	6	26.7	1.2051e-82
OK/SW-cl.26;RPS3	P23396	40S ribosomal protein S3;Ribosomal protein S3 variant;Ribosomal protein S3	0.93487	47	63.8	1.6727e-156
KIAA1230;PPFIBP1	Q86W92	hSGT2;Liprin-beta-1;Protein tyrosine phosphatase receptor type f polypeptide-interacting protein-binding protein 1;PPFIBP1 protein;cDNA FLJ54647, highly similar to Liprin-beta-1	0.934929	6	5.8	5.3664e-20
ARHGAP35;GRF1;GRLF1;KIAA1722	Q9NRY4	Glucocorticoid receptor DNA-binding factor 1;Glucocorticoid receptor repression factor 1;Rho GAP p190A;Rho GTPase-activating protein 35;cDNA FLJ56603, highly similar to Glucocorticoid receptor DNA-binding factor 1;GRLF1 protein	0.935016	11	8.8	7.8197e-73
SFRS3;SRP20;hCG_14802	P84103	Pre-mRNA-splicing factor SRP20;Splicing factor, arginine/serine-rich 3;cDNA, FLJ92926, Homo sapiens splicing factor, arginine/serine-rich 3 (SFRS3), mRNA;Splicing factor arginine/serine-rich 3;Splicing factor, arginine/serine-rich 3, isoform CRA_d;cDNA FLJ52832, highly similar to Splicing factor, arginine/serine-rich 3;Splicing factor, arginine/serine-rich 3, isoform CRA_a	0.935031	4	21.3	1.1383e-07
SRP54	P61011	Signal recognition particle 54 kDa protein;cDNA FLJ54343, highly similar to Signal recognition particle 54 kDa protein;cDNA FLJ50234, highly similar to Signal recognition particle 54 kDa protein	0.935206	22	37.7	4.4926e-106
CA12	O43570	Carbonate dehydratase XII;Carbonic anhydrase 12;Carbonic anhydrase XII;Tumor antigen HOM-RCC-3.1.3;cDNA, FLJ96882, highly similar to Homo sapiens carbonic anhydrase XII (CA12), mRNA	0.935454	2	7.3	4.1855e-26
DIS3L;KIAA1955	Q8TF46	DIS3-like exonuclease 1;cDNA FLJ52884	0.935512	2	2.6	1.2533e-07
SFRS9;SRP30C	Q13242	Pre-mRNA-splicing factor SRp30C;Splicing factor, arginine/serine-rich 9;cDNA FLJ76387, highly similar to Homo sapiens splicing factor, arginine/serine-rich 9 (SFRS9), mRNA;cDNA FLJ56571, highly similar to Splicing factor, arginine/serine-rich 9	0.935585	4	18.6	2.6204e-14
DFF1;DFF45;DFFA;H13;hCG_25280;RP5-1113E3.2-001	O00273	DNA fragmentation factor 45 kDa subunit;DNA fragmentation factor subunit alpha;Inhibitor of CAD;DNAation factor, 45kDa, alpha polypeptide isoform 1 variant;cDNA, FLJ93833, Homo sapiens DNAation factor, 45kDa, alpha polypeptide(DFFA), mRNA;DNAation factor, 45kDa, alpha polypeptide;DNAation factor, 45kDa, alpha polypeptide, isoform CRA_c	0.935877	5	20.2	7.0018e-18
HMG2A;HMG4;HMGB3	O15347	High mobility group protein 2a;High mobility group protein 4;High mobility group protein B3;Non-histone chromosomal protein	0.936184	11	35.5	2.7389e-82
GCN1L1;KIAA0219	Q92616	GCN1-like protein 1;Translational activator GCN1;cDNA FLJ54481, highly similar to GCN1-like protein 1	0.936257	61	18	1.2504e-238
SRP19	P09132	Signal recognition particle 19 kDa protein	0.936578	4	27.1	1.5262e-56
GCA;GCL	P28676	Grancalcin;cDNA FLJ52146, highly similar to Grancalcin;Putative uncharacterized protein GCA	0.937103	2	9.7	6.2643e-05
DGT6;FAM29A;HAUS6;KIAA1574;RP11-296P7.3-002;RP11-296P7.3-003	Q7Z4H7	HAUS augmin-like complex subunit 6;Family with sequence similarity 29, member A	0.937658	4	4.8	1.3688e-27
GIMPC;GOLIM4;GOLPH4;GPP130	O00461	Golgi integral membrane protein 4;Golgi integral membrane protein, cis;Golgi phosphoprotein 4;Golgi-localized phosphoprotein of 130 kDa	0.937687	2	3.7	3.1098e-38
PPM1C;PPM1G;hCG_21229	O15355	Protein phosphatase 1C;Protein phosphatase 1G;Protein phosphatase 2C isoform gamma;Protein phosphatase magnesium-dependent 1 gamma;cDNA, FLJ92810, highly similar to Homo sapiens protein phosphatase 1G (formerly 2C), magnesium-dependent, gamma isoform (PPM1G), mRNA;cDNA FLJ45688 fis, clone FCBBF3021191, highly similar to Protein phosphatase 2C isoform gamma (EC 3.1.3.16);cDNA FLJ57252, highly simi…	0.93779	11	18.3	8.9956e-67
API5;MIG8	Q9BZZ5	Antiapoptosis clone 11 protein;Apoptosis inhibitor 5;Cell migration-inducing gene 8 protein;Fibroblast growth factor 2-interacting factor;Protein XAGL;cDNA FLJ61353, highly similar to Apoptosis inhibitor 5;cDNA FLJ51754, highly similar to Apoptosis inhibitor 5;cDNA FLJ53886, highly similar to Apoptosis inhibitor 5;cDNA FLJ52148, highly similar to Apoptosis inhibitor 5	0.938008	12	24	1.3142e-36
UEV3;UEVLD	Q8IX04	EV and lactate/malate dehydrogenase domain-containing protein;Ubiquitin-conjugating enzyme E2 variant 3;cDNA FLJ61687, highly similar to Homo sapiens UEV and lactate/malate dehyrogenase domains (UEVLD), transcript variant 1, mRNA;cDNA FLJ54696, highly similar to Homo sapiens UEV and lactate/malate dehyrogenase domains (UEVLD), transcript variant 1, mRNA;cDNA, FLJ79090, highly similar to Homo sapi…	0.938008	2	4.9	0.0039943
GPD2	P43304	Glycerol-3-phosphate dehydrogenase, mitochondrial;mtGPD;cDNA FLJ78475, highly similar to Homo sapiens glycerol-3-phosphate dehydrogenase 2 (mitochondrial) (GPD2), mRNA;cDNA FLJ57187, highly similar to Glycerol-3-phosphate dehydrogenase, mitochondrial (EC 1.1.99.5);Putative uncharacterized protein GPD2	0.938096	14	15	1.233e-27
C9orf5	Q9H330	Protein CG-2;Transmembrane protein C9orf5;cDNA FLJ57827;Putative uncharacterized protein C9orf5	0.938286	2	3	6.6694e-22
DNC;MUP1;SLC25A19;DKFZp667O1614;hCG_27461	Q9HC21	Mitochondrial thiamine pyrophosphate carrier;Mitochondrial uncoupling protein 1;Solute carrier family 25 member 19;cDNA FLJ40563 fis, clone THYMU2004169, highly similar to Mitochondrial deoxynucleotide carrier;Putative uncharacterized protein DKFZp667O1614;Solute carrier family 25 (Mitochondrial deoxynucleotide carrier), member 19, isoform CRA_a;cDNA FLJ90758 fis, clone SKNMC1000082, highly simil…	0.9383	3	11.9	5.9153e-07
RAB3B	P20337	Ras-related protein Rab-3B;cDNA FLJ77324, highly similar to Homo sapiens RAB3B, member RAS oncogene family (RAB3B), mRNA	0.938315	5	29.7	1.9923e-138
HOYS7;UBE2Z;hCG_27511	Q9H832	Uba6-specific E2 conjugating enzyme 1;Ubiquitin carrier protein Z;Ubiquitin-conjugating enzyme E2 Z;Ubiquitin-protein ligase Z;cDNA FLJ56297, highly similar to Rattus norvegicus ubiquitin-conjugating enzyme E2Z (putative) (Ube2z), mRNA;Ubiquitin-conjugating enzyme E2Z (Putative), isoform CRA_a	0.938505	8	20.6	4.5101e-28
NDUFA5;DKFZp781K1356	Q16718	Complex I subunit B13;Complex I-13kD-B;NADH dehydrogenase [ubiquinone] 1 alpha subcomplex subunit 5;NADH-ubiquinone oxidoreductase 13 kDa-B subunit;Putative uncharacterized protein DKFZp781K1356;Putative uncharacterized protein NDUFA5	0.938694	5	43.1	4.6381e-42
HBS1;HBS1L;KIAA1038	Q9Y450	ERFS;HBS1-like protein;cDNA FLJ77957, highly similar to Homo sapiens HBS1-like (S. cerevisiae) (HBS1L), mRNA;cDNA FLJ14196 fis, clone NT2RP3002330, highly similar to HBS1-like protein;cDNA FLJ52343, highly similar to HBS1-like protein;cDNA FLJ59477, highly similar to HBS1-like protein	0.938855	3	5.8	6.6578e-11
ZNF598	Q86UK7	Zinc finger protein 598	0.938913	6	7.3	4.9514e-11
LA16c-358B7.1-006;UBE2I;hCG_42687;UBC9;UBCE9	B0QYN7	Ubiquitin carrier protein;p18;SUMO-conjugating enzyme UBC9;SUMO-protein ligase;Ubiquitin carrier protein 9;Ubiquitin carrier protein I;Ubiquitin-conjugating enzyme E2 I;Ubiquitin-protein ligase I	0.939045	10	29.9	3.1881e-58
NDUFB7	P17568	Cell adhesion protein SQM1;Complex I-B18;NADH dehydrogenase [ubiquinone] 1 beta subcomplex subunit 7;NADH-ubiquinone oxidoreductase B18 subunit	0.939059	2	13.9	0.00012836
SEC63;SEC63L	Q9UGP8	Translocation protein SEC63 homolog;cDNA FLJ90354 fis, clone NT2RP2003390, highly similar to Translocation protein SEC63 homolog;cDNA FLJ14468 fis, clone MAMMA1000734, highly similar to Translocation protein SEC63 homolog;cDNA FLJ43868 fis, clone TESTI4008050, highly similar to Translocation protein SEC63 homolog	0.939132	5	8.3	8.3954e-14
CLTB	P09497	Clathrin light chain B	0.939264	4	13.5	4.173e-23
SIR2;SIR2L;SIR2L2;SIRT2	A7VJH3	Silent information regulator 2;NAD-dependent deacetylase sirtuin-2;SIR2-like protein 2;Putative uncharacterized protein SIRT2	0.939322	2	6.2	0.0036524
C9orf83;CGI-34;CHMP5;HSPC177;PNAS-114;PNAS-2;SNF7DC2	Q9NZZ3	Charged multivesicular body protein 5;Chromatin-modifying protein 5;SNF7 domain-containing protein 2;Vacuolar protein sorting-associated protein 60;cDNA FLJ50171, highly similar to Charged multivesicular body protein 5	0.939366	3	26.5	4.2823e-15
ADD2;ADDB	P35612	Beta-adducin;Erythrocyte adducin subunit beta;ADD2 protein;Similar to adducin 2 (Beta);Putative uncharacterized protein ADD2;cDNA FLJ61313, highly similar to Beta-adducin	0.939702	2	3.7	1.3364e-14
KIAA1499;NPL4;NPLOC4	Q8TAT6	Nuclear protein localization protein 4 homolog;cDNA FLJ57969, highly similar to Nuclear protein localization protein 4 homolog	0.940081	12	20.1	2.9648e-57
CDC21;MCM4	P33991	CDC21 homolog;DNA replication licensing factor MCM4;P1-CDC21;cDNA FLJ12837 fis, clone NT2RP2003228, highly similar to DNA replication licensing factor MCM4;Minichromosome maintenance protein 4;cDNA FLJ54365, highly similar to DNA replication licensing factor MCM4	0.940125	20	22.5	6.6377e-192
EIF3G;EIF3S4	O75821	eIF3 p42;eIF3 p44;eIF-3-delta;Eukaryotic translation initiation factor 3 RNA-binding subunit;Eukaryotic translation initiation factor 3 subunit 4;Eukaryotic translation initiation factor 3 subunit G;cDNA FLJ76297, highly similar to Homo sapiens eukaryotic translation initiation factor 3, subunit 4 delta, 44kDa (EIF3S4), mRNA;EIF3S4 protein	0.940373	12	35	2.0191e-23
KPNA3;QIP2	O00505	Importin alpha Q2;Importin subunit alpha-3;Karyopherin subunit alpha-3;SRP1-gamma;Karyopherin alpha 3 variant;Karyopherin alpha 3 (Importin alpha 4)	0.940373	7	11.7	1.7996e-31
ACSS2;hCG_38506;RP5-1161H23.2-006;ACAS2;DKFZp762G026	Q5QPH3	Acyl-CoA synthetase short-chain family member 2;Acyl-CoA synthetase short-chain family member 2, isoform CRA_f;Putative uncharacterized protein ACSS2;cDNA FLJ34962 fis, clone NTONG2003897, highly similar to Homo sapiens acetyl-CoA synthetase mRNA;Acetate--CoA ligase;Acetyl-CoA synthetase;Acetyl-coenzyme A synthetase, cytoplasmic;Acyl-activating enzyme;ACSS2 protein;Putative uncharacterized protei…	0.940811	3	5.6	2.8298e-17
AMPD2;RP5-1160K1.5-002	Q5T694	Adenosine monophosphate deaminase 2 (Isoform L);AMP deaminase 2;AMP deaminase isoform L;cDNA, FLJ95309, highly similar to Homo sapiens adenosine monophosphate deaminase 2 (isoform L)(AMPD2), mRNA;cDNA FLJ55345, highly similar to AMP deaminase 2 (EC 3.5.4.6)	0.940855	7	9.4	3.6114e-26
RPS27A;UBA80;UBCEP1;hCG_1987923;UBC;DKFZp434K0435;hCG_1998947;UBB;UBA52;UBCEP2;hCG_37048	P62979	40S ribosomal protein S27a;cDNA, FLJ96793, Homo sapiens ribosomal protein S27a (RPS27A), mRNA;Ribosomal protein S27a, isoform CRA_c;Ribosomal protein S27a;Ubiquitin C variant;Putative uncharacterized protein;cDNA FLJ75516, highly similar to Xenopus tropicalis ubiquitin C, mRNA;UBC protein;Ubiquitin C splice variant;cDNA FLJ32377 fis, clone SKMUS1000014, highly similar to Polyubiquitin 9;Putative …	0.941074	55	63.5	1.6953e-151
PANK3;C20orf48;PANK2;hCG_39342	Q9H999	Pantothenate kinase 3;Pantothenic acid kinase 3;Pantothenate kinase 2, mitochondrial;Pantothenic acid kinase 2;PANK2 protein;HCG39342, isoform CRA_a	0.941409	5	13.8	2.8978e-16
RPLP1;RRP1	P05386	60S acidic ribosomal protein P1;RPLP1 protein;Acidic ribosomal phosphoprotein P1	0.941424	3	14	0.0045604
FHOD1;FHOS;FHOS1	Q9Y613	FH1/FH2 domain-containing protein 1;Formin homolog overexpressed in spleen 1;Formin homology 2 domain-containing protein 1;cDNA FLJ55372, highly similar to FH1/FH2 domain-containing protein	0.941482	10	9.8	2.7614e-62
hCG_17246;SLC25A1;SLC20A3	B4DP62	cDNA FLJ60026, highly similar to Tricarboxylate transport protein, mitochondrial;Solute carrier family 25 (Mitochondrial carrier; citrate transporter), member 1, isoform CRA_b;Citrate transport protein;Solute carrier family 25 member 1;Tricarboxylate carrier protein;Tricarboxylate transport protein, mitochondrial;Mitochondrial citrate transport protein	0.941628	10	14.8	1.3861e-45
ALDH18A1;GSAS;P5CS;PYCS	P54886	Aldehyde dehydrogenase family 18 member A1;Delta-1-pyrroline-5-carboxylate synthase;Gamma-glutamyl kinase;Gamma-glutamyl phosphate reductase;Glutamate 5-kinase;Glutamate-5-semialdehyde dehydrogenase;Glutamyl-gamma-semialdehyde dehydrogenase	0.941672	11	15	3.0222e-40
ATP5O;ATPO	P48047	ATP synthase subunit O, mitochondrial;Oligomycin sensitivity conferral protein;ATP synthase	0.941818	11	31.5	4.3325e-75
HSPC335;MRPS24	Q96EL2	28S ribosomal protein S24, mitochondrial;bMRP-47;Putative uncharacterized protein MRPS24	0.94192	2	16.8	1.827e-21
DDAH;DDAH2;G6A;NG30;DADB-110M10.5-010;DAMA-236L13.14-010;DAMC-117B11.9-010;DAQB-350E15.2-010;DASS-312M4.7-010;XXbac-BCX88C14.2-010;XXbac-BPG32J3.8-010;DADB-110M10.5-007;DAMA-236L13.14-007;DAMC-117B11.9-007;DAQB-350E15.2-007;DASS-312M4.7-007;XXbac-BCX88C14.2-007;XXbac-BPG32J3.8-007;DADB-110M10.5-008;DAMA-236L13.14-008;DAMC-117B11.9-008;DASS-312M4.7-008;XXbac-BCX88C14.2-008;XXbac-BPG32J3.8-008;DAQB…	O95865	DDAHII;Dimethylargininase-2;N(G),N(G)-dimethylarginine dimethylaminohydrolase 2;Protein G6a;S-phase protein;Dimethylarginine dimethylaminohydrolase 2	0.942022	4	22.1	8.9238e-25
CG1;KIAA0004;KTN1	Q86UP2	CG-1 antigen;Kinectin;Kinesin receptor;Rhabdomyosarcoma antigen MU-RMS-40.19;cDNA FLJ61494, highly similar to Kinectin;KTN1 protein;Kinectin 1 (Kinesin receptor)	0.942285	56	38	0
IARS2	Q9NSE4	Isoleucine--tRNA ligase;Isoleucyl-tRNA synthetase, mitochondrial;cDNA FLJ75180, highly similar to Homo sapiens mitochondrial isoleucine tRNA synthetase, mRNA	0.94246	25	24.6	1.861e-109
ENIGMA;PDLIM7	Q9NR12	LIM mineralization protein;PDZ and LIM domain protein 7;Protein enigma	0.942504	4	12	4.8752e-11
HEM2;KIAA0587;NAP1;NCKAP1	Q9Y2A7	Membrane-associated protein HEM-2;Nck-associated protein 1;p125Nap1;cDNA FLJ11291 fis, clone PLACE1009659, highly similar to Nck-associated protein 1	0.942752	19	14.4	1.4475e-105
C10orf9;CBCP1;CCNY;CFP1	Q8ND76	Cyclin box protein 1;Cyclin fold protein 1;cyclin-X;Cyclin-Y;cDNA, FLJ95513, highly similar to Homo sapiens cyclin fold protein 1 (CFP1), mRNA;cDNA FLJ54216, highly similar to Cyclin fold protein 1	0.942913	4	12.6	9.6105e-09
C16orf94;CDA018;CDA10;FAM192A;NIP30	Q9GZU8	NEFA-interacting nuclear protein NIP30;Protein FAM192A;NIP30 protein;RcNIP30	0.943015	3	15.4	6.9817e-23
HTATSF1;RP1-196E23.2-002	O43719	HIV Tat-specific factor 1;cDNA FLJ60139, highly similar to Homo sapiens HIV TAT specific factor 1 (HTATSF1), mRNA;HIV-1 Tat specific factor 1	0.943205	3	6.5	1.0071e-16
BLMH	Q13867	Bleomycin hydrolase;cDNA FLJ57650, highly similar to Bleomycin hydrolase (EC 3.4.22.40)	0.943424	6	13.2	1.2399e-47
C17orf81;DERP6;HSPC002;MSTP071	Q8TE02	Dermal papilla-derived protein 6;S-phase 2 protein;cDNA FLJ77023, highly similar to Homo sapiens S-phase 2 protein (DERP6), mRNA	0.943759	2	8.4	3.8855e-05
CGI-84;CHMP2B;hCG_27849	Q9UQN3	Charged multivesicular body protein 2b;CHMP2.5;Chromatin-modifying protein 2b;Vacuolar protein sorting-associated protein 2-2;cDNA FLJ11303 fis, clone PLACE1009995, highly similar to Charged multivesicular body protein 2b;cDNA FLJ11318 fis, clone PLACE1010274, highly similar to Charged multivesicular body protein 2b;cDNA, FLJ95104;Chromatin modifying protein 2B;cDNA FLJ57117, highly similar to Ch…	0.943818	2	16.9	0.00063346
YTHDF3;DKFZp451J085;DKFZp451A052	Q7Z739	YTH domain family protein 3;cDNA FLJ56221, highly similar to YTH domain protein 3;Putative uncharacterized protein DKFZp451J085;Putative uncharacterized protein DKFZp451A052;cDNA FLJ35762 fis, clone TESTI2004793, moderately similar to Homo sapiens NY-REN-2 antigen mRNA;cDNA FLJ31657 fis, clone NT2RI2004304, moderately similar to Homo sapiens NY-REN-2 antigen mRNA	0.944197	4	13.6	3.025e-54
JNK1;MAPK8;PRKM8;SAPK1;hCG_23734;MAPK10	P45983	c-Jun N-terminal kinase 1;JNK-46;Mitogen-activated protein kinase 8;Stress-activated protein kinase 1;Stress-activated protein kinase JNK1;cDNA FLJ77387, highly similar to Homo sapiens mitogen-activated protein kinase 8 (MAPK8), transcript variant 4, mRNA;Mitogen-activated protein kinase 8 isoform JNK1 beta2;Mitogen-activated protein kinase 8, isoform CRA_d;Mitogen-activated protein kinase 8 isof…	0.944212	3	5.6	8.6106e-08
KIAA0268;MIA3;UNQ6077/PRO20088	Q5JRA6	C219-reactive peptide;D320;Melanoma inhibitory activity protein 3;Transport and Golgi organization protein 1	0.9443	2	1.3	1.6245e-05
LYRM3;NDUFB9;UQOR22;DKFZp566O173	B7Z7N1	cDNA FLJ50915, highly similar to NADH dehydrogenase (ubiquinone) 1 beta subcomplex subunit 9 (EC 1.6.5.3);Complex I-B22;LYR motif-containing protein 3;NADH dehydrogenase [ubiquinone] 1 beta subcomplex subunit 9;NADH-ubiquinone oxidoreductase B22 subunit;Putative uncharacterized protein DKFZp566O173	0.944314	9	24.9	4.6345e-33
CGI-37;HSPC031;HSPC180;NIP7;OK/SW-cl.76;OK/SW-cl.78	Q9Y221	60S ribosome subunit biogenesis protein NIP7 homolog;KD93;cDNA FLJ10296 fis, clone NT2RM1001044, highly similar to Homo sapiens HSPC031 mRNA	0.944358	2	7.8	5.3312e-07
NDUFS3;DKFZp586K0821	O75489	Complex I-30kD;NADH dehydrogenase [ubiquinone] iron-sulfur protein 3, mitochondrial;NADH-ubiquinone oxidoreductase 30 kDa subunit;NADH dehydrogenase (Ubiquinone) Fe-S protein 3, 30kDa (NADH-coenzyme Q reductase) variant;Putative uncharacterized protein DKFZp586K0821	0.944431	3	14	7.4015e-29
JNKK1;MAP2K4;MEK4;MKK4;PRKMK4;SERK1	P45985	c-Jun N-terminal kinase kinase 1;Dual specificity mitogen-activated protein kinase kinase 4;JNK-activating kinase 1;MAPK/ERK kinase 4;SAPK/ERK kinase 1;cDNA FLJ52538, highly similar to Dual specificity mitogen-activated proteinkinase kinase 4 (EC 2.7.12.2);cDNA, FLJ78999, highly similar to Dual specificity mitogen-activated protein kinase kinase 4 (EC 2.7.12.2);cDNA, FLJ79076, highly similar to D…	0.944504	6	15.9	5.365e-41
PIK3C3;VPS34	Q8NEB9	hVps34;Phosphatidylinositol 3-kinase catalytic subunit type 3;Phosphatidylinositol 3-kinase p100 subunit;Phosphoinositide-3-kinase class 3;cDNA FLJ55742, highly similar to Phosphatidylinositol 3-kinase catalyticsubunit type 3 (EC 2.7.1.137);Putative uncharacterized protein PIK3C3	0.944694	6	8.3	9.8087e-19
CDC46;MCM5;hCG_41525;RP5-824I19__A.1-001;RP5-824I19__A.1-002;RP5-824I19__A.1-011	P33992	CDC46 homolog;DNA replication licensing factor MCM5;P1-CDC46;cDNA FLJ78580, highly similar to Homo sapiens MCM5 minichromosome maintenance deficient 5, cell division cycle 46 (MCM5), mRNA;cDNA, FLJ92902, Homo sapiens MCM5 minichromosome maintenance deficient 5, celldivision cycle 46 (S. cerevisiae) (MCM5), mRNA;MCM5 minichromosome maintenance deficient 5, cell division cycle 46 (S. cerevisiae), i…	0.944752	24	29.8	1.9113e-96
Nbla00526;SCR59;SPATA10;SPATS2	Q86XZ4	p59scr;Serine-rich spermatocytes and round spermatid 59 kDa protein;Spermatogenesis-associated serine-rich protein 2	0.944971	6	13.9	1.9587e-26
KIAA0126;UBE4A	Q14139	Ubiquitin conjugation factor E4 A;cDNA FLJ61095, highly similar to Ubiquitin conjugation factor E4 A;UBE4A protein	0.945	3	3.3	3.0571e-13
GTBP;MSH6	P52701	DNA mismatch repair protein Msh6;G/T mismatch-binding protein;MutS-alpha 160 kDa subunit;GTBP-ALT;MSH6 protein;cDNA FLJ55677, highly similar to DNA mismatch repair protein MSH6;cDNA FLJ53432, highly similar to DNA mismatch repair protein MSH6;Putative uncharacterized protein MSH6	0.945336	22	19	1.119e-94
STK32C	B7Z7J1	cDNA FLJ56265, highly similar to Serine/threonine-protein kinase 32C (EC 2.7.11.1);Serine/threonine-protein kinase 32C;YANK3	0.945438	2	7.8	2.022e-10
C20orf4;RP11-234K24.5-002;CGI-23;PRO0225	A2A2Q9	Chromosome 20 open reading frame 4;Uncharacterized protein C20orf4	0.945496	3	12.6	9.0127e-11
VTI1;VTI1B;VTI1L;VTI1L1;VTI2	Q9UEU0	Vesicle transport through interaction with t-SNAREs homolog 1B;Vesicle transport v-SNARE protein Vti1-like 1;Vti1-rp1;cDNA FLJ75725, highly similar to Homo sapiens vesicle transport through interaction with t-SNAREs homolog 1B (yeast) (VTI1B), mRNA;cDNA, FLJ93772, highly similar to Homo sapiens vesicle transport through interaction with t-SNAREs homolog 1B (yeast) (VTI1B), mRNA;Vesicle transport …	0.945599	4	19.8	2.3025e-20
CIP2A;KIAA1524	Q8TCG1	Cancerous inhibitor of PP2A;p90 autoantigen;Protein CIP2A	0.945963	11	12.7	9.1891e-47
AGL;GDE	P35573	4-alpha-glucanotransferase;Amylo-alpha-1,6-glucosidase;Dextrin 6-alpha-D-glucosidase;Glycogen debrancher;Glycogen debranching enzyme;Oligo-1,4-1,4-glucantransferase	0.946007	6	3.3	2.0846e-08
QRICH1;hCG_2002013	Q2TAL8	Glutamine-rich protein 1;cDNA FLJ77780;Glutamine-rich 1;HCG2002013, isoform CRA_c;cDNA FLJ12462 fis, clone NT2RM1000770, weakly similar to DXS6673E PROTEIN;cDNA FLJ20259 fis, clone COLF7443	0.94627	2	3.7	0.00046749
ERAB;HADH2;HSD17B10;MRPP2;SCHAD;XH98G2;hCG_19788;RP3-339A18.2-001;RP3-339A18.2-004	Q99714	17-beta-hydroxysteroid dehydrogenase 10;3-hydroxy-2-methylbutyryl-CoA dehydrogenase;3-hydroxyacyl-CoA dehydrogenase type II;3-hydroxyacyl-CoA dehydrogenase type-2;Endoplasmic reticulum-associated amyloid beta-peptide-binding protein;Mitochondrial ribonuclease P protein 2;Short-chain type dehydrogenase/reductase XH98G2;Type II HADH;HADH2 protein;Hydroxyacyl-Coenzyme A dehydrogenase, type II, isofo…	0.946708	9	36.8	1.5236e-112
PAB1;PABP1;PABPC1;PABPC2	P11940	Polyadenylate-binding protein 1;cDNA FLJ57246, highly similar to Poly(A)-binding protein 1;cDNA FLJ37875 fis, clone BRSSN2018771, highly similar to Poly(A)-binding protein 1;cDNA FLJ59219, highly similar to Poly(A)-binding protein 1	0.946723	40	37.1	6.8312e-204
ASCC3L1;HELIC2;KIAA0788;SNRNP200	O75643	Activating signal cointegrator 1 complex subunit 3-like 1;BRR2 homolog;U5 small nuclear ribonucleoprotein 200 kDa helicase;U5 snRNP-specific 200 kDa protein;SNRNP200 protein;cDNA FLJ13778 fis, clone PLACE4000431, highly similar to H.sapiens U5 snRNP-specific 200kD protein	0.946752	18	8.7	1.583e-75
C9orf10;FAM120A;KIAA0183;OSSA	Q9NZB2	Constitutive coactivator of PPAR-gamma-like protein 1;Oxidative stress-associated Src activator;Protein FAM120A	0.94681	19	19.1	1.5667e-107
hCG_1785125;NDRG3;RP3-460J8.1-003;RP3-460J8.1-004	Q5TH30	NDRG family member 3;NDRG family member 3, isoform CRA_c;Protein NDRG3;cDNA FLJ52497, highly similar to Protein NDRG3;NDRG3 protein;cDNA FLJ54521, highly similar to Protein NDRG3	0.947277	2	4.9	8.619e-05
CVAK90;GKLP;HT019;NTKL;SCYL1;TAPK;TEIF;TRAP	Q96KG9	Coated vesicle-associated kinase of 90 kDa;N-terminal kinase-like protein;SCY1-like protein 1;Telomerase regulation-associated protein;Telomerase transcriptional element-interacting factor;Teratoma-associated tyrosine kinase	0.947379	6	8.2	1.0599e-25
DNAJ2;DNAJA1;HDJ2;HSJ2;HSPF4;hCG_30269;RP11-54K16.1-001	P31689	DnaJ homolog subfamily A member 1;DnaJ protein homolog 2;Heat shock 40 kDa protein 4;Heat shock protein J2;HSDJ;Human DnaJ protein 2;cDNA FLJ76588, highly similar to Homo sapiens DnaJ (Hsp40) homolog, subfamily A, member 1 (DNAJA1), mRNA;DnaJ (Hsp40) homolog, subfamily A, member 1;DnaJ (Hsp40) homolog, subfamily A, member 1, isoform CRA_c;DnaJ (Hsp40) homolog, subfamily A, member 1, isoform CRA_b…	0.947715	14	40.1	4.4105e-70
C15orf25;CEP27;HAUS2	Q9NVX0	Centrosomal protein of 27 kDa;HAUS augmin-like complex subunit 2	0.948459	4	15.7	6.329e-24
SNX3	O60493	Protein SDP3;Sorting nexin-3	0.948474	5	25.9	4.6411e-12
COAB;PPCS;RP11-163G10.1-003	Q9HAB8	Phosphopantothenate--cysteine ligase;Phosphopantothenoylcysteine synthetase	0.948489	7	21.5	1.1429e-16
ACO1;IREB1;IRP1;RP11-334P12.1-003	P21399	Citrate hydro-lyase;Cytoplasmic aconitate hydratase;Ferritin repressor protein;Iron regulatory protein 1;Iron-responsive element-binding protein 1;Aconitase 1 variant;Aconitase 1, soluble	0.948635	18	17.2	1.2512e-67
AAGAB	Q6PD74	Alpha- and gamma-adaptin-binding protein p34	0.948722	3	4.4	3.4375e-05
DOHH;HLRC1	Q9BU89	Deoxyhypusine dioxygenase;Deoxyhypusine hydroxylase;Deoxyhypusine monooxygenase;HEAT-like repeat-containing protein 1	0.948737	3	14.9	6.7667e-19
RAB34;RAB39;RAH	C9JI96	Putative uncharacterized protein RAB34;Ras-related protein Rab-34;Ras-related protein Rab-39;Ras-related protein Rah;RAB34 protein;cDNA FLJ61141, highly similar to Ras-related protein Rab-34;Ras-related GTP-binding protein RAB39;cDNA FLJ54253, highly similar to Ras-related protein Rab-34	0.948751	5	12	2.5976e-19
hCG_40633;SLC25A13;ARALAR2	Q546F9	Mitochondrial aspartate-glutamate carrier protein;Solute carrier family 25, member 13 (Citrin), isoform CRA_a;Calcium-binding mitochondrial carrier protein Aralar2;Citrin;Mitochondrial aspartate glutamate carrier 2;Solute carrier family 25 member 13;cDNA FLJ54671, highly similar to Calcium-binding mitochondrial carrier protein Aralar2;Solute carrier family 25, member 13 (Citrin) variant;Putative …	0.948781	21	27.8	2.7175e-89
CDC42BPB;KIAA1124	Q9Y5S2	CDC42-binding protein kinase beta;DMPK-like beta;Myotonic dystrophy kinase-related CDC42-binding kinase beta;Serine/threonine-protein kinase MRCK beta;CDC42 binding protein kinase beta (DMPK-like);CDC42BPB protein	0.948781	21	14.2	2.0844e-117
GGPS1;hCG_19067	O95749	Dimethylallyltranstransferase;Farnesyltranstransferase;Geranylgeranyl diphosphate synthase;Geranylgeranyl pyrophosphate synthase;Geranyltranstransferase;Putative uncharacterized protein GGPS1;cDNA FLJ59463, highly similar to Geranylgeranyl pyrophosphate synthetase;Geranylgeranyl diphosphate synthase 1, isoform CRA_b	0.94897	2	8.3	2.646e-05
KIAA0315;PLXNB2;RP3-402G11.19-002;Nbla00445	O15031	MM1;Plexin-B2;Plexin B2;PLXNB2 protein;Putative uncharacterized protein Nbla00445	0.949058	7	5.5	3.7991e-20
MTIF2	P46199	Translation initiation factor IF-2, mitochondrial;MTIF2 protein;Similar to mitochondrial translational initiation factor 2	0.949277	3	4.4	0.00012505
PRO2640;RPS14	P62263	40S ribosomal protein S14	0.949321	11	41.1	5.668e-99
KIAA1303;RAPTOR;RPTOR;raptor	Q8N122	p150 target of rapamycin (TOR)-scaffold protein;Regulatory-associated protein of mTOR;cDNA FLJ52081, highly similar to Regulatory-associated protein of mTOR;cDNA FLJ52080, highly similar to Regulatory-associated protein of mTOR;RAPTOR v2;Raptor protein	0.950094	5	4.6	3.7107e-27
ARG134;EIF3K;EIF3S12;HSPC029;MSTP001;PTD001	Q9UBQ5	eIF-3 p25;eIF-3 p28;Eukaryotic translation initiation factor 3 subunit 12;Eukaryotic translation initiation factor 3 subunit K;Muscle-specific gene M9 protein;PLAC-24;cDNA FLJ56725, highly similar to Eukaryotic translation initiation factor 3 subunit 12;cDNA, FLJ79243, highly similar to Eukaryotic translation initiation factor 3 subunit 12	0.950313	11	24.8	4.8175e-92
ENAH;MENA	Q8N8S7	Protein enabled homolog;cDNA FLJ45654 fis, clone CTONG2012123, moderately similar to Mus musculus enabled homolog (Drosophila) (Enah);cDNA FLJ77490, highly similar to Homo sapiens enabled homolog (Drosophila) (ENAH), transcript variant 2, mRNA;Enabled-like protein variant hMenaDv6	0.950386	5	7.3	2.4191e-54
HSPC187;PKD2;PRKD2	Q9BZL6	nPKC-D2;Serine/threonine-protein kinase D2;cDNA FLJ60070, highly similar to Serine/threonine-protein kinase D2 (EC 2.7.11.13);cDNA FLJ90785 fis, clone THYRO1001457, moderately similar to H.sapiens protein kinase C mu;PRKD2 protein;cDNA FLJ61522, highly similar to Serine/threonine-protein kinase D2 (EC 2.7.11.13);cDNA FLJ38565 fis, clone HCHON2005048, highly similar to Serine/threonine-protein kin…	0.950503	3	5.6	1.7904e-24
KIAA0221;RENT1;UPF1;pNORF1	Q92900	ATP-dependent helicase RENT1;Nonsense mRNA reducing factor 1;Regulator of nonsense transcripts 1;Up-frameshift suppressor 1 homolog;cDNA FLJ46894 fis, clone UTERU3019708, highly similar to Regulator of nonsense transcripts 1;PNORF1	0.950532	21	22	6.09e-88
MRNP41;RAE1;hCG_2018215;RP4-800J21.2-001;RP4-800J21.2-006	E9PQ57	mRNA export factor;mRNA-associated protein mrnp 41;Rae1 protein homolog;cDNA FLJ75499, highly similar to Homo sapiens RAE1 RNA export 1 homolog (S. pombe) (RAE1), mRNA;RAE1 RNA export 1 homolog (S. pombe);RAE1 RNA export 1 homolog (S. pombe), isoform CRA_a;Migration-inducing gene 14	0.950561	4	15.6	2.9845e-19
CGI-100;TMED5;UNQ397/PRO733;RP5-976O13.2-005;RP5-976O13.2-004	Q9Y3A6	Transmembrane emp24 domain-containing protein 5;cDNA FLJ54845, highly similar to Transmembrane emp24 domain-containing protein 5;Transmembrane emp24 protein transport domain containing 5;TMED5 protein	0.950693	3	14.4	9.4781e-10
BRIX;BRIX1;BXDC2;hCG_2039716	Q8TDN6	Brix domain-containing protein 2;Ribosome biogenesis protein BRX1 homolog;BXDC2 protein;cDNA FLJ57871, highly similar to Brix domain-containing protein 2;BRIX;Brix domain containing 2, isoform CRA_b;cDNA FLJ11100 fis, clone PLACE1005550	0.950722	2	6.8	6.9529e-16
FUS;TLS	P35637	75 kDa DNA-pairing protein;Oncogene FUS;Oncogene TLS;POMp75;RNA-binding protein FUS;Translocated in liposarcoma protein;Fus-like protein;cDNA FLJ58049, highly similar to RNA-binding protein FUS;BBF2H7/FUS protein;Putative uncharacterized protein FUS	0.950868	4	6.2	4.7818e-17
DEP1;PTPRJ	Q12913	Density-enhanced phosphatase 1;HPTP eta;Protein-tyrosine phosphatase receptor type J;Receptor-type tyrosine-protein phosphatase eta	0.951116	3	3.2	0.019353
OK/SW-cl.2;RPS6;hCG_1741512;RP11-513M16.6-001;RP11-513M16.6-002	P62753	40S ribosomal protein S6;Phosphoprotein NP33;cDNA FLJ78049, highly similar to Homo sapiens ribosomal protein S6 (RPS6), mRNA;cDNA, FLJ92127, Homo sapiens ribosomal protein S6 (RPS6), mRNA;Ribosomal protein S6;Ribosomal protein S6, isoform CRA_e;Ribosomal protein S6, isoform CRA_a	0.95116	18	32.9	7.2576e-107
UHX1;USP11;hCG_17279	P51784	Deubiquitinating enzyme 11;Ubiquitin carboxyl-terminal hydrolase 11;Ubiquitin thioesterase 11;Ubiquitin-specific-processing protease 11;Ubiquitin carboxyl-terminal hydrolase	0.951364	12	15.1	7.6367e-29
RPAP3	Q9H6T3	RNA polymerase II-associated protein 3;cDNA FLJ50185, weakly similar to Homo sapiens translocase of outer mitochondrial membrane 34 (TOMM34), mRNA	0.951554	9	18.3	1.0028e-74
CKAP5;KIAA0097	Q14008	Colonic and hepatic tumor over-expressed gene protein;Cytoskeleton-associated protein 5;CKAP5 protein	0.951671	59	26.6	3.337e-269
CGI-51;SAMM50;TRG3	Q9Y512	Sorting and assembly machinery component 50 homolog;Transformation-related gene 3 protein;cDNA FLJ55111, highly similar to Sorting and assembly machinery component 50 homolog	0.951685	7	10.2	1.7959e-22
SAKS1;UBXN1;hCG_1818009;LOC51035	Q04323	SAPK substrate protein 1;UBA/UBX 33.3 kDa protein;UBX domain-containing protein 1;cDNA FLJ58850, highly similar to UBA/UBX 33.3 kDa protein;cDNA, FLJ78911, highly similar to UBA/UBX 33.3 kDa protein;cDNA FLJ30270 fis, clone BRACE2002661, highly similar to UBA/UBX 33.3 kDa protein;Putative uncharacterized protein LOC51035;UBXN1 protein;cDNA FLJ53007, highly similar to UBA/UBX 33.3 kDa protein	0.951773	3	19.9	2.5551e-115
TJP1;ZO1;DKFZp686M05161;DKFZp686A1195	A9CQZ8	Tight junction protein ZO-1;Tight junction protein 1;Zona occludens protein 1;Zonula occludens protein 1;cDNA FLJ50931, highly similar to Tight junction protein ZO-1;Putative uncharacterized protein DKFZp686M05161;Putative uncharacterized protein DKFZp686A1195	0.951817	16	9.7	2.335e-45
GARNL1;KIAA0884;RALGAPA1;TULIP1	Q6GYQ0	GAP-related-interacting partner to E12;GTPase-activating Rap/Ran-GAP domain-like 1;p240;Ral GTPase-activating protein subunit alpha-1;Tuberin-like protein 1;GARNL1 protein;cDNA FLJ12926 fis, clone NT2RP2004732, weakly similar to NEUROFILAMENT TRIPLET M PROTEIN	0.952021	2	1.1	0.0028384
IMOGN38;MRPS31	Q92665	28S ribosomal protein S31, mitochondrial;Imogen 38	0.952138	7	13.9	2.4467e-16
DKFZp779B0247;CSDE1;D1S155E;KIAA0885;NRU;UNR;DKFZp566C233;DKFZp586J0620	Q68DF1	Putative uncharacterized protein DKFZp779B0247;Cold shock domain-containing protein E1;N-ras upstream gene protein;Protein UNR;cDNA FLJ12454 fis, clone NT2RM1000555, highly similar to UNR PROTEIN;cDNA FLJ12466 fis, clone NT2RM1000826, highly similar to UNR PROTEIN;NRAS-related protein;CSDE1 protein;Putative uncharacterized protein DKFZp566C233;Putative uncharacterized protein DKFZp586J0620	0.952152	20	23.7	7.9706e-142
C6orf55;HSPC228;My012;VTA1	Q9NP79	Dopamine-responsive gene 1 protein;LYST-interacting protein 5;SKD1-binding protein 1;Vacuolar protein sorting-associated protein VTA1 homolog;LYST-interacting protein LIP5	0.952663	6	20.5	4.8075e-29
SPRYD4	Q8WW59	SPRY domain-containing protein 4;cDNA FLJ53756, highly similar to SPRY domain-containing protein 4	0.952707	7	25.1	2.9548e-11
KIAA1471;PTPN23	Q9H3S7	His domain-containing protein tyrosine phosphatase;Protein tyrosine phosphatase TD14;Tyrosine-protein phosphatase non-receptor type 23;cDNA FLJ58355, highly similar to Tyrosine-protein phosphatase non-receptor type 23 (EC 3.1.3.48);cDNA FLJ58078, highly similar to Tyrosine-protein phosphatase non-receptortype 23 (EC 3.1.3.48);cDNA FLJ53444, highly similar to Tyrosine-protein phosphatase non-recep…	0.952838	12	10.5	2.136e-42
BBC1;OK/SW-cl.46;RPL13;hCG_1723872	P26373	60S ribosomal protein L13;Breast basic conserved protein 1;Ribosomal protein L13	0.952984	11	23.7	4.8127e-75
ABP620;ACF7;KIAA0465;KIAA1251;MACF1;RP11-69E11.1-003	Q9UPN3	620 kDa actin-binding protein;Actin cross-linking family protein 7;Macrophin-1;Microtubule-actin cross-linking factor 1, isoforms 1/2/3/5;Trabeculin-alpha;Microtubule-actin crosslinking factor 1;Microtubule-actin cross-linking factor 1, isoform 4	0.953072	9	1.8	1.5608e-61
PRPS2	P11908	Phosphoribosyl pyrophosphate synthase II;PPRibP;Ribose-phosphate pyrophosphokinase 2;Ribose-phosphate pyrophosphokinase;Putative uncharacterized protein PRPS2	0.953305	14	45.5	0
RPL27	P61353	60S ribosomal protein L27	0.953451	8	33.8	2.2222e-41
C10orf42;CCDC109A	Q8NE86	Coiled-coil domain-containing protein 109A;cDNA FLJ50716	0.95351	7	15.7	2.0529e-94
DNAJC3;P58IPK;PRKRI;hCG_28703	Q13217	DnaJ homolog subfamily C member 3;Interferon-induced, double-stranded RNA-activated protein kinase inhibitor;Protein kinase inhibitor of 58 kDa;cDNA FLJ77657, highly similar to Homo sapiens DnaJ (Hsp40) homolog, subfamily C, member 3 (DNAJC3), mRNA;cDNA, FLJ93304, Homo sapiens DnaJ (Hsp40) homolog, subfamily C, member 3 (DNAJC3),mRNA;DnaJ (Hsp40) homolog, subfamily C, member 3	0.953568	2	6.3	1.7494e-18
HNRNPM;HNRPM;NAGR1;ORF	P52272	Heterogeneous nuclear ribonucleoprotein M;ORF protein;Heterogeneous nuclear ribonucleoprotein M isoform a variant	0.953612	20	27.5	5.7964e-88
SAAL1	Q96ER3	Protein SAAL1;cDNA FLJ41463 fis, clone BRSTN2017237	0.953656	3	5.9	2.4814e-23
CA150;TAF2S;TCERG1	O14776	TATA box-binding protein-associated factor 2S;Transcription elongation regulator 1;Transcription factor CA150;cDNA FLJ61669, highly similar to Transcription elongation regulator 1	0.953831	3	3	4.1069e-05
OK/KNS-cl.5;PATL1	Q86TB9	PAT1-like protein 1;Protein PAT1 homolog 1;cDNA FLJ45747 fis, clone LIVER2008465	0.953962	5	11	1.3997e-34
VKORC1L1	Q8N0U8	Vitamin K epoxide reductase complex subunit 1-like protein 1;cDNA FLJ76587, highly similar to Homo sapiens vitamin K epoxide reductase complex, subunit 1-like 1 (VKORC1L1), mRNA;cDNA FLJ50107, highly similar to Mus musculus vitamin K epoxide reductase complex, subunit 1-like 1, transcript variant 2, mRNA	0.954006	3	11.9	2.1906e-05
R3HDM2;KIAA1002	B5MCG9	Putative uncharacterized protein R3HDM2;R3HDM2 protein;R3H domain-containing protein 2;cDNA FLJ60419, highly similar to R3H domain-containing protein 2	0.954502	2	2.9	0.026685
EDH17B4;HSD17B4	P51659	17-beta-hydroxysteroid dehydrogenase 4;3-alpha,7-alpha,12-alpha-trihydroxy-5-beta-cholest-24-enoyl-CoA hydratase;3-hydroxyacyl-CoA dehydrogenase;D-bifunctional protein;Peroxisomal multifunctional enzyme type 2;cDNA, FLJ92803, highly similar to Homo sapiens hydroxysteroid (17-beta) dehydrogenase 4 (HSD17B4), mRNA;cDNA FLJ59445, highly similar to Peroxisomal multifunctional enzyme type 2;cDNA FLJ55…	0.954809	18	23.9	9.4587e-121
KIAA0776;UFL1	O94874	E3 UFM1-protein ligase 1;cDNA, FLJ79352	0.954824	10	11.5	1.411e-27
NOP17;PIH1D1	Q9NWS0	Nucleolar protein 17 homolog;PIH1 domain-containing protein 1	0.95494	6	33.8	1.0518e-20
NDUFV2;hCG_1994226	E7EPT4	NADH dehydrogenase [ubiquinone] flavoprotein 2, mitochondrial;NADH-ubiquinone oxidoreductase 24 kDa subunit;cDNA FLJ78041, highly similar to Homo sapiens NADH dehydrogenase (ubiquinone) flavoprotein 2, 24kDa (NDUFV2), mRNA;NDUFV2 protein;cDNA, FLJ92411, Homo sapiens NADH dehydrogenase (ubiquinone) flavoprotein 2, 24kDa(NDUFV2), mRNA;NADH dehydrogenase (Ubiquinone) flavoprotein 2, 24kDa;24-kDa sub…	0.954955	6	26.6	6.1363e-28
EXOC4;KIAA1699;SEC8;SEC8L1	Q96A65	Exocyst complex component 4;Exocyst complex component Sec8;EXOC4 protein;cDNA FLJ53330, highly similar to Exocyst complex component 4;cDNA FLJ61327, highly similar to Exocyst complex component 4;cDNA FLJ38176 fis, clone FCBBF1000077, highly similar to Exocyst complex component 4;cDNA FLJ54541, highly similar to Exocyst complex component 4	0.955013	12	16	4.0726e-82
APOOL;CXorf33;FAM121A;UNQ8193/PRO23204;DKFZp779P1227	Q6UXV4	Apolipoprotein O-like;Protein FAM121A;Putative uncharacterized protein APOOL;Putative uncharacterized protein DKFZp779P1227	0.955218	4	18.7	1.7534e-07
PKACA;PRKACA;KIN27;PRKACB;RP11-82H13.1-003;RP11-82H13.1-012;hCG_23660;RP11-82H13.1-005	P17612	cAMP-dependent protein kinase catalytic subunit alpha;cDNA FLJ77368, highly similar to Homo sapiens protein kinase, cAMP-dependent, catalytic, alpha (PRKACA), transcript variant 2, mRNA;Protein kinase A-alpha;cAMP-dependent protein kinase catalytic subunit beta;cDNA FLJ54730, highly similar to cAMP-dependent protein kinase, beta-2-catalytic subunit (EC 2.7.11.11);Protein kinase, cAMP-dependent, c…	0.955247	5	22.8	1.6556e-11
MYH10;MYH10 variant protein;hCG_1811052	P35580	Cellular myosin heavy chain, type B;Myosin heavy chain 10;Myosin heavy chain, non-muscle IIb;Myosin-10;Non-muscle myosin heavy chain B;Non-muscle myosin heavy chain IIb;MYH10 protein;MYH10 variant protein;Myosin, heavy chain 10, non-muscle;Myosin, heavy polypeptide 10, non-muscle, isoform CRA_a;Nonmuscle myosin II heavy chain-B	0.95586	39	25.3	0
NNT	Q13423	NAD(P) transhydrogenase, mitochondrial;Nicotinamide nucleotide transhydrogenase;Pyridine nucleotide transhydrogenase;cDNA FLJ61320, highly similar to NAD(P) transhydrogenase, mitochondrial (EC 1.6.1.2);cDNA FLJ57576, highly similar to NAD(P) transhydrogenase, mitochondrial (EC 1.6.1.2);NNT protein	0.955904	4	4.5	2.4472e-09
BIG3;WDR5	P61964	BMP2-induced 3-kb gene protein;WD repeat-containing protein 5	0.955933	2	8.7	1.3747e-05
ATP5L	O75964	ATP synthase subunit g, mitochondrial	0.956079	6	47.6	3.676e-91
SCO1;SCOD1	O75880	Protein SCO1 homolog, mitochondrial;cDNA FLJ90107 fis, clone HEMBA1006482, highly similar to SCO1 protein homolog, mitochondrial;Putative uncharacterized protein SCO1	0.956239	4	12	3.3164e-07
CPT1;CPT2	P23786	Carnitine O-palmitoyltransferase 2, mitochondrial;Carnitine palmitoyltransferase II;Carnitine O-palmitoyltransferase II, mitochondrial variant	0.956356	2	4.1	1.0346e-05
SIMP;STT3B	Q8TCJ2	Dolichyl-diphosphooligosaccharide--protein glycosyltransferase subunit STT3B;Source of immunodominant MHC-associated peptides homolog	0.956385	4	2.9	3.2278e-06
UNQ484/PRO983;VAPB;hCG_26693	O95292	Vesicle-associated membrane protein-associated protein B/C;cDNA FLJ41544 fis, clone CERVX2002430, highly similar to Vesicle-associated membrane protein-associated protein B/C;cDNA FLJ13179 fis, clone NT2RP3003918, highly similar to Vesicle-associated membrane protein-associated protein B/C;VAMP (Vesicle-associated membrane protein)-associated protein B and C;VAMP (Vesicle-associated membrane prot…	0.956546	14	36.6	2.8391e-66
BUD31;hCG_2023859;EDG2	B7Z4S9	BUD31 homolog (Yeast), isoform CRA_b;cDNA FLJ53814, highly similar to Protein G10 homolog;cDNA, FLJ79376, highly similar to Protein G10 homolog;Protein BUD31 homolog;Protein EDG-2;Protein G10 homolog;Putative uncharacterized protein BUD31	0.956867	3	20	7.4079e-08
FABGL;HKE6;HSD17B8;RING2	Q92506	17-beta-hydroxysteroid dehydrogenase 8;3-oxoacyl-[acyl-carrier-protein] reductase;Estradiol 17-beta-dehydrogenase 8;Protein Ke6;Really interesting new gene 2 protein;Testosterone 17-beta-dehydrogenase 8	0.957319	3	15.3	3.5071e-10
OK/SW-cl.32;RPL3;hCG_2015191;rpl3	P39023	60S ribosomal protein L3;HIV-1 TAR RNA-binding protein B;Ribosomal protein L3;cDNA FLJ35376 fis, clone SKMUS2004044, highly similar to Homo sapiens ribosomal protein L3 (RPL3), transcript variant 2, mRNA;cDNA FLJ59135, highly similar to 60S ribosomal protein L3;Ribosomal protein L3, isoform CRA_i;Ribosomal protein L3, isoform CRA_b;RPL3 protein;Putative uncharacterized protein;Putative uncharacte…	0.957349	39	39	1.6077e-131
GINS1;KIAA0186;PSF1	Q14691	DNA replication complex GINS protein PSF1;GINS complex subunit 1;cDNA FLJ60107, highly similar to DNA replication complex GINS protein PSF1	0.958006	3	20.9	1.4949e-27
HSP75;TRAP1	Q12931	Heat shock protein 75 kDa, mitochondrial;TNFR-associated protein 1;Tumor necrosis factor type 1 receptor-associated protein;cDNA FLJ58608, highly similar to Heat shock protein 75 kDa, mitochondrial;TNF receptor-associated protein 1 variant;cDNA FLJ36025 fis, clone TESTI2016701, highly similar to TUMOR NECROSIS FACTOR TYPE 1 RECEPTOR ASSOCIATED PROTEIN;TRAP1 protein;cDNA FLJ33058 fis, clone TRACH1…	0.958137	26	25.6	4.8253e-144
	F8VZX2	cDNA FLJ54752, highly similar to Poly(rC)-binding protein 2	0.958341	21	45.8	8.563e-122
IDH3B	O43837	Isocitrate dehydrogenase [NAD] subunit beta, mitochondrial;Isocitric dehydrogenase subunit beta;NAD(+)-specific ICDH subunit beta;NAD+-specific isocitrate dehydrogenase b subunit	0.958356	14	30	1.5975e-61
C1QBP;GC1QBP;HABP1;SF2P32	Q07021	Complement component 1 Q subcomponent-binding protein, mitochondrial;GC1q-R protein;Glycoprotein gC1qBP;Hyaluronan-binding protein 1;Mitochondrial matrix protein p32;p33;cDNA FLJ75700, highly similar to Homo sapiens complement component 1, q subcomponent binding protein (C1QBP), nuclear gene encoding mitochondrial protein, mRNA	0.958385	17	24.1	2.3208e-125
FUT12;KIAA0180;POFUT1	Q9H488	GDP-fucose protein O-fucosyltransferase 1;Peptide-O-fucosyltransferase 1;cDNA FLJ50933, highly similar to GDP-fucose protein O-fucosyltransferase 1 (EC 2.4.1.221)	0.958414	9	18.6	3.5241e-21
HSPC137;RAB23	Q9ULC3	Ras-related protein Rab-23	0.958531	3	14.8	1.4706e-28
MRPS9;RPMS9	P82933	28S ribosomal protein S9, mitochondrial;MRPS9 protein	0.95856	11	22.7	1.612e-60
CHAC2	Q8WUX2	Cation transport regulator-like protein 2	0.958662	3	19	4.4168e-06
BAM;BMH;CSPG6;SMC3;SMC3L1	Q9UQE7	Basement membrane-associated chondroitin proteoglycan;Chondroitin sulfate proteoglycan 6;Chromosome-associated polypeptide;Structural maintenance of chromosomes protein 3;cDNA, FLJ79494, highly similar to Structural maintenance of chromosome 3;Structural maintenance of chromosomes 3	0.958735	6	6.4	2.0654e-29
EAP30;SNF8	Q96H20	ELL-associated protein of 30 kDa;ESCRT-II complex subunit VPS22;Vacuolar-sorting protein SNF8	0.958867	3	8.9	6.9664e-139
TACC2;RP11-296H2.1-020;hCG_41426;RP11-296H2.1-015;RP11-296H2.1-013;RP11-296H2.1-018	B2RWP4	TACC2 protein;Anti-Zuai-1;Transforming acidic coiled-coil-containing protein 2;Transforming, acidic coiled-coil containing protein 2;HCG41426, isoform CRA_c	0.959086	3	1.4	2.0646e-07
RNASEH2B;DLEU8	F5GYQ5	RNASEH2B protein;Aicardi-Goutieres syndrome 2 protein;Deleted in lymphocytic leukemia 8;Ribonuclease H2 subunit B;Ribonuclease HI subunit B	0.959129	2	6	0.00055532
BC2;CHMP2;CHMP2A	O43633	Charged multivesicular body protein 2a;Chromatin-modifying protein 2a;Putative breast adenocarcinoma marker BC-2;Vacuolar protein sorting-associated protein 2-1	0.959159	3	8.6	1.4411e-76
KIAA1470;RCC2;TD60	Q9P258	Protein RCC2;RCC1-like protein TD-60;Telophase disk protein of 60 kDa;RCC2 protein	0.959173	4	5.9	4.1498e-07
PAFAH1B3;PAFAHG	Q15102	PAF acetylhydrolase 29 kDa subunit;PAF-AH subunit gamma;Platelet-activating factor acetylhydrolase IB subunit gamma	0.959319	4	20.3	2.7088e-58
HCCS4;MLTK;ZAK;pk	Q9NYL2	Human cervical cancer suppressor gene 4 protein;Leucine zipper- and sterile alpha motif-containing kinase;Mitogen-activated protein kinase kinase kinase MLT;Mixed lineage kinase-related kinase;MLK-like mitogen-activated protein triple kinase;Sterile alpha motif- and leucine zipper-containing kinase AZK;cDNA FLJ77428, highly similar to Homo sapiens sterile alpha motif and leucine zipper containing…	0.959363	4	10.5	6.3985e-13
SFXN1	Q9H9B4	Sideroflexin-1;Tricarboxylate carrier protein	0.959494	13	32.9	1.2282e-69
CBX3;CCDC32;hCG_1745364;hCG_1999239;tcag7.173	Q13185	Chromobox protein homolog 3;HECH;Heterochromatin protein 1 homolog gamma;Modifier 2 protein;Chromobox homolog 3 (HP1 gamma homolog, Drosophila);Chromobox homolog 3 (HP1 gamma homolog, Drosophila), isoform CRA_a;Coiled-coil domain containing 32, isoform CRA_c	0.959494	5	21.3	3.9745e-103
HRSP12;PSP;hCG_18221;UK114	P52758	14.5 kDa translational inhibitor protein;Ribonuclease UK114;UK114 antigen homolog;Heat-responsive protein 12;Heat-responsive protein 12, isoform CRA_a;UK114 protein	0.959582	2	19.7	4.0463e-27
COASY;PSEC0106	Q13057	Bifunctional coenzyme A synthase;Dephospho-CoA kinase;Dephospho-CoA pyrophosphorylase;Dephosphocoenzyme A kinase;NBP;Pantetheine-phosphate adenylyltransferase;Phosphopantetheine adenylyltransferase;POV-2	0.959874	5	11.1	1.1263e-07
PP2447;TRABD;TTG2;hCG_31856;RP3-402G11.12	Q9H4I3	Protein TTG2;TraB domain-containing protein;cDNA FLJ77505;LP6054;Putative uncharacterized protein RP3-402G11.12;TRABD protein	0.960005	2	5.8	1.1239e-05
RAD23B;RP11-131A5.1-002;RP11-131A5.1-003	P54727	UV excision repair protein RAD23 homolog B;XP-C repair-complementing complex 58 kDa protein;cDNA FLJ50817, highly similar to UV excision repair protein RAD23 homolog B;cDNA, FLJ79088, highly similar to UV excision repair protein RAD23 homolog B;UV excision repair protein RAD23 homolog B variant;RAD23-like protein B;cDNA FLJ56531, highly similar to UV excision repair protein RAD23 homolog B;RAD23 …	0.960268	12	19.6	7.6031e-70
PCCA;RP11-151A6.1-004	P05165	Propanoyl-CoA:carbon dioxide ligase subunit alpha;Propionyl-CoA carboxylase alpha chain, mitochondrial;cDNA, FLJ96567, highly similar to Homo sapiens propionyl Coenzyme A carboxylase, alpha polypeptide(PCCA), mRNA;cDNA FLJ56469, highly similar to Propionyl-CoA carboxylase alpha chain, mitochondrial (EC 6.4.1.3);Putative uncharacterized protein PCCA;Propionyl Coenzyme A carboxylase, alpha polypept…	0.960283	6	11.1	9.3098e-15
GTPBP10;OBGH2;UG0751c10	A4D1E9	GTP-binding protein 10;Protein obg homolog 2;Putative uncharacterized protein GTPBP10	0.960326	7	20.9	7.758e-27
AIF;AIFM1;PDCD8	O95831	Apoptosis-inducing factor 1, mitochondrial;Programmed cell death protein 8;Apoptosis-inducing factor;Striatal apoptosis-inducing factor	0.960429	10	19.9	3.9688e-53
MYO1C;MYO1E;hCG_38672	Q12965	Myosin-Ic;Myosin-Ie;cDNA FLJ76307, highly similar to Homo sapiens myosin IE (MYO1E), mRNA;MYO1E variant protein;Myosin IE	0.960633	26	20.6	3.1635e-102
SGT;SGT1;SGTA	O43765	Alpha-SGT;Small glutamine-rich tetratricopeptide repeat-containing protein alpha;Vpu-binding protein;cDNA FLJ56566, highly similar to Small glutamine-rich tetratricopeptiderepeat-containing protein A	0.960677	10	24.6	2.3585e-16
RIN1	Q13671	Ras and Rab interactor 1;Ras inhibitor JC99;Ras interaction/interference protein 1;Ras inhibitor RIN1 variant;cDNA FLJ51119, highly similar to Ras and Rab interactor 1;cDNA FLJ51965, highly similar to Ras and Rab interactor 1;cDNA FLJ53581, highly similar to Ras and Rab interactor 1	0.960677	2	4.2	8.1669e-08
AD-004;AK6;CGI-137	Q9Y3D8	Adenylate kinase isoenzyme 6;ATP-AMP transphosphorylase 6	0.96072	2	15.7	1.8313e-09
AFAP1L2;KIAA1914;XB130;CTB-1144G6.4-006	B7Z2Q0	cDNA FLJ57978;Actin filament-associated protein 1-like 2;cDNA FLJ58775;Actin filament associated protein 1-like 2	0.960954	4	7.3	1.0525e-11
BM-002;C13orf20;UFM1;RP11-131P10.1-005	P61960	Ubiquitin-fold modifier 1	0.961304	3	17.6	0.00091543
RP11-114F7.3;RP11-114F7.3-001;DNMBP;KIAA1010	Q5SVK8	Novel protein;Dynamin-binding protein;Scaffold protein Tuba;cDNA FLJ46735 fis, clone TRACH3020605, highly similar to Dynamin-binding protein;Putative uncharacterized protein DNMBP	0.961348	3	2.2	1.4546e-09
C3orf29;MTMR14	Q8NCE2	HCV NS5A-transactivated protein 4 splice variant A-binding protein 1;hJumpy;Myotubularin-related protein 14;Putative uncharacterized protein;Putative uncharacterized protein MTMR14;cDNA FLJ52857	0.961494	2	2.8	0.00010336
HRIHFB2157;N4BP4;PLIC2;UBQLN2;DA41;PLIC1;UBQLN1	Q9UHD9	Chap1;DSK2 homolog;Protein linking IAP with cytoskeleton 2;Ubiquilin-2;Ubiquitin-like product Chap1/Dsk2;cDNA FLJ56541, highly similar to Ubiquilin-2;cDNA FLJ60127, highly similar to Ubiquilin-2;Protein linking IAP with cytoskeleton 1;Ubiquilin-1;cDNA FLJ14650 fis, clone NT2RP2002185, highly similar to Ubiquilin-1;cDNA FLJ14670 fis, clone NT2RP2003272, highly similar to Ubiquilin-1;Ubiquilin 1 is…	0.961509	7	15.7	1.0003e-46
AAMP;hCG_16292	C9JEH3	Angio-associated, migratory cell protein, isoform CRA_a;Putative uncharacterized protein AAMP;Angio-associated migratory cell protein;Angio-associated, migratory cell protein variant	0.961713	2	6	2.2953e-06
AKR1C1;DDH;DDH1;RP11-69D4.1-003	Q04828	20-alpha-hydroxysteroid dehydrogenase;Aldo-keto reductase family 1 member C1;Chlordecone reductase homolog HAKRC;Dihydrodiol dehydrogenase 1/2;High-affinity hepatic bile acid-binding protein;Indanol dehydrogenase;Trans-1,2-dihydrobenzene-1,2-diol dehydrogenase;Aldo-keto reductase family 1, member C1 (Dihydrodiol dehydrogenase 1; 20-alpha (3-alpha)-hydroxysteroid dehydrogenase)	0.962297	41	52.9	0
DNAJ1;DNAJB1;HDJ1;HSPF1;hCG_1776318	P25685	DnaJ homolog subfamily B member 1;DnaJ protein homolog 1;Heat shock 40 kDa protein 1;Human DnaJ protein 1;cDNA, FLJ93008, Homo sapiens DnaJ (Hsp40) homolog, subfamily B, member 1 (DNAJB1),mRNA;DnaJ (Hsp40) homolog, subfamily B, member 1, isoform CRA_a;DNAJB1 protein;cDNA FLJ59093, highly similar to DnaJ homolog subfamily B member 1	0.962326	10	30.3	6.8212e-49
KIAA1797	Q5VW36	Uncharacterized protein KIAA1797;cDNA FLJ30554 fis, clone BRAWH2003693	0.962399	10	5.4	1.8666e-24
EXO70;EXOC7;KIAA1067;DKFZp686P1551	Q9UPT5	Exocyst complex component 7;Exocyst complex component Exo70;cDNA FLJ58532, highly similar to Exocyst complex component 7;Putative uncharacterized protein EXOC7;2-5-3p;Putative uncharacterized protein DKFZp686P1551	0.962633	13	23.1	2.9714e-72
ACAA2	P42765	3-ketoacyl-CoA thiolase, mitochondrial;Acetyl-CoA acyltransferase;Beta-ketothiolase;Mitochondrial 3-oxoacyl-CoA thiolase;T1;cDNA, FLJ95265, highly similar to Homo sapiens acetyl-Coenzyme A acyltransferase 2 (mitochondrial 3-oxoacyl-Coenzyme A thiolase) (ACAA2), nuclear gene encoding mitochondrial protein, mRNA;cDNA FLJ30111 fis, clone BNGH42000360, highly similar to 3-ketoacyl-CoA thiolase, mitoc…	0.962647	10	30	2.0328e-79
D11S2243E;RPLP2;RPP2;hCG_1778304	P05387	60S acidic ribosomal protein P2;Renal carcinoma antigen NY-REN-44;cDNA, FLJ92222, Homo sapiens ribosomal protein, large P2 (RPLP2), mRNA;Ribosomal protein, large, P2, isoform CRA_a;RPLP2 protein	0.962662	6	70.4	2.4533e-53
PGLS	O95336	6-phosphogluconolactonase	0.962808	13	39.9	1.2828e-86
NSEP1;YB1;YBX1	P67809	CCAAT-binding transcription factor I subunit A;DNA-binding protein B;Enhancer factor I subunit A;Nuclease-sensitive element-binding protein 1;Y-box transcription factor;Y-box-binding protein 1;YBX1 protein;Nuclease sensitive element binding protein-1	0.963246	13	21.9	2.3604e-127
	B4DQS6	cDNA FLJ55352, highly similar to Cutaneous T-cell lymphoma-associated antigen 5	0.963611	6	13.4	4.1417e-38
FRG1;C20orf80;FRG1B	Q14331	FSHD region gene 1 protein;Protein FRG1;Protein FRG1B	0.963684	3	14	4.4309e-17
KIAA0104;MRPL15;MRPL19	P49406	39S ribosomal protein L15, mitochondrial;39S ribosomal protein L19, mitochondrial;cDNA FLJ76832, highly similar to Homo sapiens mitochondrial ribosomal protein L19 (MRPL19), mRNA;cDNA FLJ57115, highly similar to 39S ribosomal protein L19, mitochondrial	0.963771	5	23.3	1.1558e-45
DDX20;DP103;GEMIN3	Q9UHI6	Component of gems 3;DEAD box protein 20;DEAD box protein DP 103;Gemin-3;Probable ATP-dependent RNA helicase DDX20;DEAD (Asp-Glu-Ala-Asp) box polypeptide 20;DEAD-box corepressor DP103	0.964019	5	7.9	7.423e-25
ATP6C;ATP6D;ATP6V1C1;VATC	P21283	Vacuolar proton pump subunit C 1;V-type proton ATPase subunit C 1;Putative uncharacterized protein ATP6V1C1;cDNA FLJ52191, highly similar to Vacuolar ATP synthase subunit C (EC 3.6.3.14)	0.964545	8	22.5	6.5466e-57
MOP5;SAMHD1	Q9Y3Z3	Dendritic cell-derived IFNG-induced protein;Monocyte protein 5;SAM domain and HD domain-containing protein 1;SAM domain-and HD domain-containing protein 1 variant	0.964851	5	9.1	7.6296e-23
SCO2	O43819	Protein SCO2 homolog, mitochondrial;Putative uncharacterized protein SCO2	0.965202	2	10.5	3.5516e-40
EHBP1;KIAA0903;NACSIN	Q8NDI1	EH domain-binding protein 1;cDNA FLJ75500, highly similar to Homo sapiens EH domain binding protein 1, mRNA	0.965245	6	6.7	5.8821e-63
NPM;NPM1	P06748	Nucleolar phosphoprotein B23;Nucleolar protein NO38;Nucleophosmin;Numatrin;Truncated nucleolar phosphoprotein B23;NPM1 protein;Nucleophosmin (Nucleolar phosphoprotein B23, numatrin);Nucleophosmin/B23.2;cDNA FLJ20465 fis, clone KAT06236	0.965333	11	25.9	1.0967e-89
LRRC59;PRO1855	Q96AG4	Leucine-rich repeat-containing protein 59;cDNA, FLJ95955	0.96542	20	38.1	1.0016e-137
GNP2;GNPDA2	Q8TDQ7	Glucosamine-6-phosphate deaminase 2;Glucosamine-6-phosphate isomerase 2;Glucosamine-6-phosphate isomerase SB52;Putative glucosamine-6-phosphate isomerase;cDNA FLJ60594, highly similar to Homo sapiens glucosamine-6-phosphate deaminase 2 (GNPDA2), mRNA	0.965435	3	35.5	1.2502e-87
KIAA0706;KIF1C	O43896	Kinesin-like protein KIF1C	0.965625	5	5.8	7.5419e-34
POLD;POLD1	E7EVW0	DNA polymerase;DNA polymerase delta catalytic subunit;DNA polymerase subunit delta p125	0.965888	19	16.5	1.5582e-69
C5orf8;LMAN2	Q12907	Glycoprotein GP36b;Lectin mannose-binding 2;Vesicular integral-membrane protein VIP36;cDNA FLJ75774, highly similar to Homo sapiens lectin, mannose-binding 2 (LMAN2), mRNA;cDNA FLJ52285, highly similar to Vesicular integral-membrane protein VIP36	0.966019	8	21.1	3.2185e-21
RAB32	Q13637	Ras-related protein Rab-32;cDNA, FLJ92490, highly similar to Homo sapiens RAB32, member RAS oncogene family (RAB32), mRNA	0.966165	8	45.8	1.1149e-52
STX17;DKFZp762D1813	P56962	Syntaxin-17;cDNA FLJ37943 fis, clone CTONG2008621, highly similar to Syntaxin-17;cDNA FLJ51864, highly similar to Syntaxin-17;Syntaxin 17;STX17 protein;Putative uncharacterized protein DKFZp762D1813	0.966165	3	9.3	1.4835e-06
DHPS;DS	P49366	Deoxyhypusine synthase;Migration-inducing gene 13	0.966209	5	16.3	4.2097e-14
AP4B1;RP5-1073O3.4-002;RP5-1073O3.4-005;RP5-1073O3.4-007;RP5-1073O3.4-008	Q9Y6B7	Adapter-related protein complex 4 subunit beta-1;AP-4 adapter complex subunit beta;AP-4 complex subunit beta-1;Beta subunit of AP-4;Beta4-adaptin;cDNA, FLJ95484, highly similar to Homo sapiens adaptor-related protein complex 4, beta 1 subunit (AP4B1), mRNA;cDNA FLJ53653, highly similar to Adapter-relatedprotein complex 4 beta 1 subunit;Adaptor-related protein complex 4, beta 1 subunit;cDNA FLJ364…	0.966398	2	3.8	1.5936e-07
KTI12;SBBI81	Q96EK9	Protein KTI12 homolog;cDNA, FLJ94347	0.966398	2	8.8	1.3835e-05
PLS1	Q14651	Intestine-specific plastin;Plastin-1	0.966661	22	36.2	9.0419e-133
ALDH4;ALDH4A1;P5CDH	P30038	Aldehyde dehydrogenase family 4 member A1;Delta-1-pyrroline-5-carboxylate dehydrogenase, mitochondrial;Mitochondrial aldehyde dehydrogenase 4 family member A1 transcript variant ALDH4A1_v6;cDNA FLJ54479, highly similar to Delta-1-pyrroline-5-carboxylatedehydrogenase, mitochondrial (EC 1.5.1.12)	0.966939	2	4.6	0.011916
KIAA1298;SSH1;SSH1L	Q8WYL5	Protein phosphatase Slingshot homolog 1;SSH-like protein 1	0.966953	2	2.6	1.6608e-05
DERP9;EAP20;VPS25	Q9BRG1	Dermal papilla-derived protein 9;ELL-associated protein of 20 kDa;ESCRT-II complex subunit VPS25;Vacuolar protein-sorting-associated protein 25	0.966997	2	9.7	0.022813
OCIAD2	Q56VL3	OCIA domain-containing protein 2;Ovarian carcinoma immunoreactive antigen-like protein	0.967172	4	18.8	3.1126e-09
AC012180.10-003;FAHD1;C16orf36;YISKL	B1AK40	Fumarylacetoacetate hydrolase domain containing 1;Fumarylacetoacetate hydrolase domain-containing protein 1;YisK-like protein	0.967245	4	16.1	3.5941e-24
ADTB2;AP2B1;CLAPB1;DKFZp781K0743;hCG_1992160	P63010	Adapter-related protein complex 2 beta subunit;Adaptor protein complex AP-2 subunit beta;AP105B;AP-2 complex subunit beta;Beta-2-adaptin;Beta-adaptin;Clathrin assembly protein complex 2 beta large chain;Plasma membrane adaptor HA2/AP2 adaptin beta subunit;cDNA FLJ78733, highly similar to Homo sapiens adaptor-related protein complex 2, beta 1 subunit (AP2B1), transcript variant 1, mRNA;cDNA FLJ784…	0.967318	27	25.7	5.5214e-116
KIAA0103;TTC35	Q15006	Tetratricopeptide repeat protein 35;cDNA FLJ76169;KIAA0103 variant	0.967566	3	16.8	6.8456e-31
ARH;LDLRAP1	Q5SW96	Autosomal recessive hypercholesterolemia protein;Low density lipoprotein receptor adapter protein 1;cDNA FLJ33900 fis, clone CTONG2008262, highly similar to Low density lipoprotein receptor adapter protein 1;cDNA FLJ14335 fis, clone PLACE4000411, highly similar to Homo sapiens mRNA; cDNA DKFZp586D0624 (from clone DKFZp586D0624)	0.9678	2	8.4	8.132e-37
BAT2;G2	P48634	HLA-B-associated transcript 2;Large proline-rich protein BAT2;Protein G2;cDNA FLJ56600, highly similar to Large proline-rich protein BAT2;cDNA FLJ56810, highly similar to Large proline-rich protein BAT2;Putative uncharacterized protein ENSP00000404184;Putative uncharacterized protein ENSP00000396760;Putative uncharacterized protein ENSP00000409261;Putative uncharacterized protein ENSP00000410705;…	0.967887	4	1.7	1.3599e-14
B4GALT4;UNQ552/PRO1109;hCG_22565	O60513	Beta-1,4-galactosyltransferase 4;Beta-N-acetylglucosaminyl-glycolipid beta-1,4-galactosyltransferase;N-acetyllactosamine synthase;Nal synthase;UDP-Gal:beta-GlcNAc beta-1,4-galactosyltransferase 4;UDP-galactose:beta-N-acetylglucosamine beta-1,4-galactosyltransferase 4;cDNA, FLJ95212, Homo sapiens UDP-Gal:betaGlcNAc beta 1,4- galactosyltransferase,polypeptide 4 (B4GALT4), mRNA;UDP-Gal:betaGlcNAc be…	0.968033	4	8.4	6.4632e-09
CAMK2G;CAMKG;hCG_20541;RP11-574K11.6-004	Q13555	Calcium/calmodulin-dependent protein kinase type II subunit gamma;cDNA FLJ16043 fis, clone BRCAN2028355, highly similar to Calcium/calmodulin-dependent protein kinasetype II gamma chain (EC 2.7.11.17);Calcium/calmodulin-dependent protein kinase II;cDNA FLJ77153, highly similar to Homo sapiens calcium/calmodulin-dependent protein kinase (CaM kinase) II gamma (CAMK2G), transcript variant 3, mRNA;Ca…	0.968092	3	4.3	8.9447e-12
RPL1;RPL4	P36578	60S ribosomal protein L1;60S ribosomal protein L4;cDNA FLJ56689, highly similar to 60S ribosomal protein L4;Ribosomal protein L4 variant;cDNA FLJ50996, highly similar to 60S ribosomal protein L4;cDNA FLJ50994, moderately similar to 60S ribosomal protein L4	0.968354	42	48.5	2.7689e-110
SUCLG2;DKFZp586M2023	Q96I99	GTP-specific succinyl-CoA synthetase subunit beta;Succinyl-CoA ligase [GDP-forming] subunit beta, mitochondrial;Succinyl-CoA synthetase beta-G chain;SUCLG2 protein;cDNA FLJ50080, highly similar to Succinyl-CoA ligase (GDP-forming) beta-chain, mitochondrial (EC 6.2.1.4);Putative uncharacterized protein DKFZp586M2023	0.968398	8	20.8	4.5414e-39
TMOD3;DKFZp686E1899	Q9NYL9	Tropomodulin-3;Ubiquitous tropomodulin;Putative uncharacterized protein DKFZp686E1899	0.96869	22	40.3	1.3448e-116
MAPKAPK3;MAPKAPK2	Q16644	Chromosome 3p kinase;MAP kinase-activated protein kinase 3;cDNA FLJ78027, highly similar to Homo sapiens mitogen-activated protein kinase-activated protein kinase 3, mRNA;cDNA, FLJ94129, highly similar to Homo sapiens mitogen-activated protein kinase-activated protein kinase 3 (MAPKAPK3), mRNA;Mitogen-activated protein kinase-activated protein kinase 3;Putative uncharacterized protein MAPKAPK3;MA…	0.968821	2	7.6	3.0324e-12
HSP60;HSP70L1;HSPA14	Q0VDF9	Heat shock 70 kDa protein 14;Heat shock protein HSP60;HSP70-like protein 1;cDNA FLJ59155, highly similar to Homo sapiens heat shock 70 kDa protein 14 (HSPA14), transcript variant 1, mRNA	0.968924	9	26.9	5.8008e-89
PRKCD	Q05655	nPKC-delta;Protein kinase C delta type;cDNA FLJ57052, highly similar to Protein kinase C delta type (EC 2.7.11.13);Protein kinase C delta VIII	0.968997	2	3.7	1.1218e-13
hCG_19946;PUM1;RP1-65J11.4-002;RP1-65J11.4-004;KIAA0099;PUMH1;RP1-65J11.4-003	Q5T1Z8	Pumilio homolog 1 (Drosophila);Pumilio homolog 1 (Drosophila), isoform CRA_c;Pumilio homolog 1 variant;Pumilio homolog 1 (Drosophila), isoform CRA_b;Pumilio homolog 1;cDNA FLJ56067, highly similar to Pumilio homolog 1;cDNA FLJ54549, highly similar to Pumilio homolog 1;cDNA FLJ39157 fis, clone OCBBF2002083, highly similar to Pumilio homolog 1	0.969099	7	6.4	1.5347e-18
KIAA0235;PUM2;PUMH2;hCG_32092	Q8TB72	Pumilio homolog 2;PUM2 protein;Pumilio homolog 2 (Drosophila), isoform CRA_b;cDNA FLJ53521, highly similar to Pumilio homolog 2	0.969274	5	7.3	9.6097e-43
EIF1;SUI1;hCG_1771529;EIF1B;GC20;hCG_16417	P41567	A121;Eukaryotic translation initiation factor 1;Protein translation factor SUI1 homolog;Sui1iso1;cDNA, FLJ92128, Homo sapiens putative translation initiation factor (SUI1), mRNA;Eukaryotic translation initiation factor 1, isoform CRA_a;Putative translation initiation factor;SUI1 protein;Eukaryotic translation initiation factor 1b;Protein translation factor SUI1 homolog GC20;Translation factor sui…	0.969347	5	44.2	1.3292e-29
AOP1;PRDX3;mer5	P30048	Antioxidant protein 1;HBC189;Peroxiredoxin III;Peroxiredoxin-3;Protein MER5 homolog;Thioredoxin-dependent peroxide reductase, mitochondrial;Peroxiredoxin 3 isoform a;Peroxiredoxin 3 isoform a variant;Humer	0.96958	21	29.3	9.4973e-108
AP1M1;CLTNM	B3KNH5	cDNA FLJ14622 fis, clone NT2RP2000147, highly similar to Adaptor-related protein complex 1 mu-1 subunit;Leukemia T cell specific adaptor-related protein 1 mu1 subunit;Adaptor-related protein complex 1, mu 1 subunit variant;Adaptor protein complex AP-1 mu-1 subunit;Adaptor-related protein complex 1 mu-1 subunit;AP-1 complex subunit mu-1;AP-mu chain family member mu1A;Clathrin assembly protein comp…	0.970004	11	26.2	6.8789e-50
C20orf77;CREPT;RPRD1B	Q9NQG5	Cell cycle-related and expression-elevated protein in tumor;Regulation of nuclear pre-mRNA domain-containing protein 1B	0.970062	9	19.9	3.866e-19
PI4K2A	Q9BTU6	Phosphatidylinositol 4-kinase type 2-alpha;Phosphatidylinositol 4-kinase type II-alpha;cDNA FLJ56960, highly similar to Homo sapiens phosphatidylinositol 4-kinase type II (PI4KII), mRNA	0.970719	7	13.8	1.2329e-08
IMPDH1;tcag7.1036;DKFZp781N0678;hCG_1811280;IMPD1	A4D0Z6	Inosine-5-monophosphate dehydrogenase;IMPDH-I;Inosine-5-monophosphate dehydrogenase 1;Putative uncharacterized protein IMPDH1	0.97085	7	19	8.8811e-12
MXRA2;PARVA	Q9NVD7	Actopaxin;Alpha-parvin;Calponin-like integrin-linked kinase-binding protein;CH-ILKBP;Matrix-remodeling-associated protein 2;cDNA FLJ54827, highly similar to Alpha-parvin	0.970953	3	12.4	3.2633e-10
MRPL43;RP11-108L7.13-006;RP11-108L7.13-009;hCG_24670;RP11-108L7.13-008	B1AL06	cDNA FLJ61386, highly similar to Homo sapiens mitochondrial ribosomal protein L43 (MRPL43), transcript variant 4, mRNA;Mitochondrial ribosomal protein L43;Mitochondrial ribosomal protein L43, isoform CRA_d;Putative uncharacterized protein MRPL43;39S ribosomal protein L43, mitochondrial;Mitochondrial ribosomal protein bMRP36a;cDNA FLJ76392, highly similar to Homo sapiens mitochondrial ribosomal pr…	0.971215	4	17.2	2.5249e-21
EMK1;MARK2;Par1b	Q7KZI7	ELKL motif kinase 1;MAP/microtubule affinity-regulating kinase 2;PAR1 homolog;Serine/threonine-protein kinase MARK2;cDNA FLJ76779, highly similar to Homo sapiens MAP/microtubule affinity-regulating kinase 2 (MARK2), transcript variant 1, mRNA;Ser/Thr protein kinase PAR-1Balpha splicing variant	0.971244	3	5.8	1.4687e-05
MCAT;MT	Q8IVS2	[Acyl-carrier-protein] malonyltransferase;Malonyl-CoA-acyl carrier protein transacylase, mitochondrial;Mitochondrial malonyltransferase	0.97142	3	8.7	5.9244e-07
MAP7	B7Z400	cDNA FLJ50558, highly similar to Homo sapiens microtubule-associated protein 7 (MAP7), mRNA;cDNA, FLJ79428, highly similar to Homo sapiens microtubule-associated protein 7 (MAP7), mRNA;cDNA, FLJ93207, highly similar to Homo sapiens microtubule-associated protein 7 (MAP7), mRNA;Ensconsin;Epithelial microtubule-associated protein of 115 kDa;Microtubule-associated protein 7;cDNA FLJ56145, highly sim…	0.97158	5	6.2	2.4788e-12
MCM6	Q14566	DNA replication licensing factor MCM6;p105MCM;cDNA FLJ51591, highly similar to DNA replication licensing factor MCM6;Putative uncharacterized protein MCM6	0.971595	18	22.5	2.2377e-134
ERCC6L;PICH;FLJ20105;hCG_1642107	Q2NKX8	ATP-dependent helicase ERCC6-like;DNA excision repair protein ERCC-6-like;PLK1-interacting checkpoint helicase;Tumor antigen BJ-HCC-15;FLJ20105 protein, isoform CRA_a;Putative uncharacterized protein ERCC6L	0.971799	17	16.9	2.2766e-58
NASP;hCG_40880	P49321	Nuclear autoantigenic sperm protein;Nuclear autoantigenic sperm protein isoform 2 variant;cDNA FLJ53158, highly similar to Nuclear autoantigenic sperm protein;NASP protein;cDNA FLJ53176, highly similar to Nuclear autoantigenic sperm protein;Nuclear autoantigenic sperm protein (Histone-binding), isoform CRA_b;PRO1999	0.97212	14	17.2	2.722e-74
JARID1B;KDM5B;PLU1;RBBP2H1;PLU-1;hCG_2027322;HRIHFB2060;DKFZp434I2412;DKFZp434D0815;DKFZp434N0335;DKFZp434I0617	Q9UGL1	Cancer/testis antigen 31;Histone demethylase JARID1B;Jumonji/ARID domain-containing protein 1B;Lysine-specific demethylase 5B;PLU-1;Retinoblastoma-binding protein 2 homolog 1;Putative DNA/chromatin binding motif;cDNA FLJ10538 fis, clone NT2RP2001127, highly similar to Homo sapiens Jumonji, AT rich interactive domain 1B (RBP2-like) (JARID1B), mRNA;cDNA FLJ12459 fis, clone NT2RM1000691, highly simi…	0.97212	2	0.6	0.011147
ARL6	Q9H0F7	ADP-ribosylation factor-like protein 6;Bardet-Biedl syndrome 3 protein;Putative uncharacterized protein ARL6	0.972193	2	11.9	4.9799e-10
GLS;GLS1;KIAA0838;DKFZp686O15119	O94925	Glutaminase kidney isoform, mitochondrial;K-glutaminase;L-glutamine amidohydrolase;cDNA FLJ10358 fis, clone NT2RM2001238, highly similar to Glutaminase kidney isoform, mitochondrial;Putative uncharacterized protein GLS;Putative uncharacterized protein DKFZp686O15119;cDNA FLJ75476, highly similar to Homo sapiens glutaminase (GLS), mRNA	0.972471	16	32.3	2.6084e-114
CNP	P09543	2,3-cyclic-nucleotide 3-phosphodiesterase;cDNA FLJ59866, highly similar to 2,3-cyclic-nucleotide 3-phosphodiesterase (EC 3.1.4.37);cDNA FLJ52954, highly similar to 2,3-cyclic-nucleotide 3-phosphodiesterase(EC 3.1.4.37)	0.9725	8	20.9	6.554e-49
KIAA0864;MPRIP;MRIP;RHOIP3;M-RIP	Q6WCQ1	Myosin phosphatase Rho-interacting protein;p116Rip;Rho-interacting protein 3;Myosin phosphatase Rho interacting protein;cDNA FLJ34968 fis, clone NTONG2004844, highly similar to P116 RHO-INTERACTING PROTEIN;Putative uncharacterized protein MPRIP;Myosin phosphatase-Rho interacting protein;MPRIP protein;KIAA0864 protein	0.972573	20	20.8	5.6764e-156
KIAA0217;LARP4B;LARP5;hCG_24702	Q92615	La ribonucleoprotein domain family member 4B;La ribonucleoprotein domain family member 5;La-related protein 4B;La-related protein 5;cDNA FLJ75864, highly similar to Homo sapiens La ribonucleoprotein domain family, member 5 (LARP5), mRNA;La ribonucleoprotein domain family, member 5;La ribonucleoprotein domain family, member 5, isoform CRA_a	0.972587	6	11.9	2.8141e-27
AP2M1;CLAPM1;KIAA0109	B4DNB9	cDNA FLJ53069, highly similar to AP-2 complex subunit mu-1;Adapter-related protein complex 2 mu subunit;Adaptin-mu2;Adaptor protein complex AP-2 subunit mu;AP-2 complex subunit mu;AP-2 mu chain;Clathrin assembly protein complex 2 medium chain;Clathrin coat assembly protein AP50;Clathrin coat-associated protein AP50;HA2 50 kDa subunit;Plasma membrane adaptor AP-2 50 kDa protein;cDNA FLJ53034, high…	0.972602	12	17.2	6.2822e-25
CLASP2;KIAA0627;DKFZp686D11262	B2RTR1	CLASP2 protein;CLIP-associating protein 2;Cytoplasmic linker-associated protein 2;Protein Orbit homolog 2;cDNA FLJ60078, highly similar to CLIP-associating protein 2;CLIP-associated protein 2 delta;Putative uncharacterized protein DKFZp686D11262;cDNA FLJ34132 fis, clone FCBBF3010586, weakly similar to Microtubule associated-protein orbit;cDNA FLJ61103, highly similar to CLIP-associating protein 2…	0.973244	12	9.7	3.0081e-124
HSPA2	P54652	Heat shock-related 70 kDa protein 2	0.973536	12	29	3.1704e-235
RPS27L	C9JLI6	Ribosomal protein S27;40S ribosomal protein S27-like	0.973551	11	27.8	5.4057e-22
KIAA1898;LIP1;LKB1IP;STK11IP;STK11IP1	Q8N1F8	LKB1-interacting protein 1;Serine/threonine-protein kinase 11-interacting protein;cDNA FLJ60119, highly similar to Homo sapiens serine/threonine kinase 11 interacting protein (STK11IP), mRNA;Putative uncharacterized protein STK11IP	0.97358	2	3	2.0289e-07
SCAMP;SCAMP1	O15126	Secretory carrier-associated membrane protein 1;cDNA FLJ76605, highly similar to Homo sapiens secretory carrier membrane protein 1 (SCAMP1), transcript variant 1, mRNA;cDNA FLJ55118, highly similar to Secretory carrier-associated membrane protein 1;cDNA FLJ54243, highly similar to Secretory carrier-associated membrane protein1;Putative uncharacterized protein	0.973857	4	23.1	2.4026e-25
MRPS7	Q9Y2R9	28S ribosomal protein S7, mitochondrial;bMRP-27a;Mitochondrial ribosomal protein S7	0.974003	9	29.3	1.1577e-65
PPP1A;PPP1CA	P62136	Serine/threonine-protein phosphatase PP1-alpha catalytic subunit;Serine/threonine-protein phosphatase;Protein phosphatase 1, catalytic subunit, alpha isoform;Protein phosphatase 1, catalytic subunit, alpha	0.974018	18	34.2	5.4979e-107
C2orf2;EMAPL4;EML4	Q9HC35	Echinoderm microtubule-associated protein-like 4;Restrictedly overexpressed proliferation-associated protein;Ropp 120;EML4 protein;cDNA FLJ55069, highly similar to Echinoderm microtubule-associated protein-like 4;Putative uncharacterized protein EML4	0.974164	7	10.1	5.9676e-36
C18orf55;HSPC154;hCG_16049	Q9BVV7	TIM21-like protein, mitochondrial;cDNA FLJ78000;cDNA, FLJ94576;Chromosome 18 open reading frame 55, isoform CRA_b	0.974222	3	14.1	0.00034785
STAU;STAU1;RP3-470L14.2-006;RP3-470L14.2-007	O95793	Double-stranded RNA-binding protein Staufen homolog 1;cDNA FLJ75871, highly similar to Homo sapiens staufen, RNA binding protein (STAU), transcript variant T3, mRNA;Staufen isoform b variant;Staufen protein T4 variant;Staufen protein T5 variant;Staufen, RNA binding protein, homolog 1 (Drosophila);cDNA FLJ34086 fis, clone FCBBF3005320, highly similar to Double-stranded RNA-binding protein Staufen …	0.974383	8	14	4.9843e-52
PTP1B;PTPN1;hCG_37134	P18031	Protein-tyrosine phosphatase 1B;Tyrosine-protein phosphatase non-receptor type 1;cDNA FLJ75657, highly similar to Homo sapiens protein tyrosine phosphatase, non-receptor type 1 (PTPN1), mRNA;cDNA, FLJ92897, Homo sapiens protein tyrosine phosphatase, non-receptor type 1 (PTPN1), mRNA;Protein tyrosine phosphatase, non-receptor type 1, isoform CRA_c;cDNA FLJ50851, highly similar to Tyrosine-protein …	0.974631	4	10.8	4.0577e-12
C12orf8;ERP28;ERP29	P30040	Endoplasmic reticulum resident protein 28;Endoplasmic reticulum resident protein 29;Endoplasmic reticulum resident protein 31	0.974879	22	33	1.3242e-130
HSCARG;NMRAL1	Q9HBL8	NmrA-like family domain-containing protein 1	0.974908	3	11.3	3.4479e-59
LSG1	Q9H089	Large subunit GTPase 1 homolog	0.974923	2	4	0.015564
UQCRC2	P22695	Complex III subunit 2;Core protein II;Cytochrome b-c1 complex subunit 2, mitochondrial;Ubiquinol-cytochrome-c reductase complex core protein 2	0.974937	14	28.5	8.956e-78
INPPL1;SHIP2	O15357	Inositol polyphosphate phosphatase-like protein 1;Phosphatidylinositol-3,4,5-trisphosphate 5-phosphatase 2;Protein 51C;SH2 domain-containing inositol-5-phosphatase 2	0.974967	6	5.7	2.045e-47
C9orf142	Q9BUH6	Uncharacterized protein C9orf142	0.97501	2	11.8	7.8232e-06
IRAK;IRAK1;hCG_39214	P51617	Interleukin-1 receptor-associated kinase 1;Putative uncharacterized protein IRAK1;Interleukin-1 receptor-associated kinase 1, isoform CRA_d;Interleukin-1 receptor associated-kinase 1 splice variant c	0.975054	3	7.2	3.9172e-09
C14orf130;UBR7	Q8N806	N-recognin-7;Putative E3 ubiquitin-protein ligase UBR7;UBR7 protein;cDNA, FLJ96555	0.975185	2	3.3	1.4929e-33
ARHGEF1;hCG_22327	Q92888	115 kDa guanine nucleotide exchange factor;Rho guanine nucleotide exchange factor 1;Sub1.5;ARHGEF1 protein;Rho guanine nucleotide exchange factor (GEF) 1, isoform CRA_g	0.975302	19	19.8	6.2396e-153
AC004383.6-002;hCG_1783600;PHF6;KIAA1823	E9PC97	PHD finger protein 6;PHD finger protein 6, isoform CRA_d;PHD-like zinc finger protein;cDNA FLJ60207, highly similar to PHD finger protein 6;cDNA FLJ50940, highly similar to PHD finger protein 6;cDNA FLJ77450, highly similar to Homo sapiens PHD finger protein 6 (PHF6), transcript variant 3, mRNA	0.975813	2	7.4	7.018e-40
UBFD1;UBPH	O14562	Ubiquitin domain-containing protein UBFD1;Ubiquitin-binding protein homolog;cDNA FLJ42145 fis, clone TESTI4000228, highly similar to Mus musculus ubiquitin family domain containing 1 (Ubfd1), mRNA	0.975842	7	10.9	1.0733e-41
MRPP1;RG9MTD1	Q7L0Y3	HBV pre-S2 trans-regulated protein 2;Mitochondrial ribonuclease P protein 1;Renal carcinoma antigen NY-REN-49;RNA (guanine-9-)-methyltransferase domain-containing protein 1	0.975886	9	21.1	7.5389e-20
CCDC25	Q86WR0	Coiled-coil domain-containing protein 25;CCDC25 protein;cDNA FLJ50507, moderately similar to Coiled-coil domain-containing protein 25;cDNA, FLJ78914, moderately similar to Coiled-coil domain-containing protein 25	0.975886	9	36.1	3.2743e-79
CAD;CALD1;CDM;DKFZp779D0769;DKFZp686P03208	Q05682	Caldesmon;Putative uncharacterized protein DKFZp779D0769;cDNA FLJ59374, highly similar to Homo sapiens caldesmon 1 (CALD1), transcript variant 2, mRNA;cDNA FLJ55017, highly similar to Caldesmon;CALD1 protein;Putative uncharacterized protein DKFZp686P03208	0.975901	13	25.6	3.9456e-74
PNAS-10;PNAS-136;TMCC4;TMCO1;UNQ151/PRO177;hCG_1766418	Q9UM00	Transmembrane and coiled-coil domain-containing protein 1;Transmembrane and coiled-coil domains protein 4;Xenogeneic cross-immune protein PCIA3;cDNA FLJ50833, highly similar to Transmembrane and coiled-coil domains protein 1;cDNA, FLJ78979, highly similar to Transmembrane and coiled-coil domains protein 1;Transmembrane and coiled-coil domains 1, isoform CRA_a;Putative uncharacterized protein TMCO1	0.975988	2	8.5	0.00011159
HSPC094;RABGAP1;hCG_2021109;TBC1D11	Q9Y3P9	GAP and centrosome-associated protein;Rab GTPase-activating protein 1;Rab6 GTPase-activating protein GAPCenA;RAB GTPase activating protein 1, isoform CRA_b;TBC1 domain family, member 11	0.976032	9	8.5	3.8878e-21
CCBL2;KAT3;RBMXL1;hCG_23341	Q6YP21	Cysteine-S-conjugate beta-lyase 2;Kynurenine aminotransferase III;Kynurenine--glyoxylate transaminase;Kynurenine--oxoglutarate transaminase 3;Kynurenine--oxoglutarate transaminase III;cDNA FLJ56161, highly similar to Homo sapiens kynurenine aminotransferase III (KAT3), transcript variant 1, mRNA;cDNA, FLJ78816, highly similar to Homo sapiens kynurenine aminotransferase III (KAT3), transcript vari…	0.976236	2	4.2	0.0055348
UQBP;UQCRB	P14927	Complex III subunit 7;Complex III subunit VII;Cytochrome b-c1 complex subunit 7;QP-C;Ubiquinol-cytochrome c reductase complex 14 kDa protein;cDNA, FLJ92016, highly similar to Homo sapiens ubiquinol-cytochrome c reductase binding protein (UQCRB), mRNA;cDNA FLJ52271, moderately similar to Ubiquinol-cytochrome c reductase complex 14 kDa protein (EC 1.10.2.2)	0.976514	3	29.7	2.7365e-21
RPL17	P18621	60S ribosomal protein L17;60S ribosomal protein L23;PD-1;cDNA FLJ52184, highly similar to 60S ribosomal protein L17	0.976645	18	19.7	4.0634e-62
HBP;HEBP1	Q9NRV9	Heme-binding protein 1;p22HBP	0.976674	3	20.6	1.5599e-11
BRAP;RNF52	Q7Z569	BRAP2;BRCA1-associated protein;Impedes mitogenic signal propagation;Renal carcinoma antigen NY-REN-63;RING finger protein 52;cDNA FLJ76247, highly similar to Homo sapiens BRCA1 associated protein (BRAP), mRNA;BRCA1 associated protein variant;cDNA FLJ50182, highly similar to BRCA1-associated protein (EC 6.3.2.-)	0.976689	6	12.7	4.2035e-09
ABCF2;hCG_1643314;HUSSY-18	Q75MJ1	ATP-binding cassette, sub-family F (GCN20), member 2, isoform CRA_d;Putative uncharacterized protein ABCF2;ATP-binding cassette sub-family F member 2;Iron-inhibited ABC transporter 2;ATP-binding cassette, sub-family F (GCN20), member 2;ATP-binding cassette, sub-family F (GCN20), member 2, isoform CRA_b	0.976704	22	25.1	2.3392e-88
RPL7;WUGSC:H_RG054D04.1	P18124	60S ribosomal protein L7;Similar to 60S ribosomal protein L7; similar to P18124 (PID:d133021);Putative uncharacterized protein RPL7	0.976893	28	35.9	2.7711e-80
PCMT1	P22061	L-isoaspartyl protein carboxyl methyltransferase;Protein L-isoaspartyl/D-aspartyl methyltransferase;Protein-beta-aspartate methyltransferase;Protein-L-isoaspartate(D-aspartate) O-methyltransferase;Putative uncharacterized protein PCMT1;Protein-L-isoaspartate O-methyltransferase	0.977185	15	28.7	7.2862e-81
ATP1A1;hCG_37943;RP4-655J12.1-008;RP4-655J12.1-002	P05023	Sodium pump subunit alpha-1;Sodium/potassium-transporting ATPase subunit alpha-1;cDNA FLJ55427, highly similar to Sodium/potassium-transporting ATPase alpha-1 chain (EC 3.6.3.9);cDNA FLJ60077, highly similar to Sodium/potassium-transporting ATPase alpha-1 chain (EC 3.6.3.9);cDNA FLJ53830, highly similar to Sodium/potassium-transporting ATPase alpha-1 chain (EC 3.6.3.9);ATPase, Na+/K+ transporting…	0.977302	25	22.4	5.4472e-105
	B4DXB9	cDNA FLJ58300, highly similar to Seryl-tRNA synthetase, mitochondrial (EC 6.1.1.11)	0.977842	5	14.7	7.1088e-37
RIP;RIP1;RIPK1	Q13546	Cell death protein RIP;Receptor-interacting protein 1;Receptor-interacting serine/threonine-protein kinase 1;Serine/threonine-protein kinase RIP	0.978046	5	9.1	2.7243e-13
GSN;hCG_27454;RP11-477J21.1-001;RP11-477J21.1-003;DKFZp313L0718;RP11-477J21.1-013;RP11-477J21.1-010;RP11-477J21.1-005	P06396	Actin-depolymerizing factor;AGEL;Brevin;Gelsolin;cDNA FLJ56154, highly similar to Gelsolin;cDNA FLJ56212, highly similar to Gelsolin;cDNA, FLJ96557, Homo sapiens gelsolin (amyloidosis, Finnish type) (GSN), mRNA;Gelsolin (Amyloidosis, Finnish type);Gelsolin (Amyloidosis, Finnish type), isoform CRA_c;cDNA FLJ53332, highly similar to Gelsolin;Gelsolin (Amyloidosis, Finnish type), isoform CRA_b;Putat…	0.978134	19	24.2	1.7553e-149
RPL8	P62917	60S ribosomal protein L8;cDNA FLJ53750, highly similar to 60S ribosomal protein L8	0.978222	10	15.6	2.0744e-31
C10orf70;CISD1;MDS029;ZCD1	Q9NZ45	CDGSH iron sulfur domain-containing protein 1;MitoNEET	0.978382	4	30.6	3.48e-40
BPY2IP1;C19orf5;MAP1S;MAP8;VCY2IP1	Q66K74	BPY2-interacting protein 1;MAP1S heavy chain;MAP1S light chain;Microtubule-associated protein 1S;Microtubule-associated protein 8;Variable charge Y chromosome 2-interacting protein 1;cDNA FLJ77630, highly similar to Homo sapiens BPY2 interacting protein 1, mRNA;cDNA FLJ55328, highly similar to Homo sapiens BPY2 interacting protein 1 (BPY2IP1), mRNA	0.978528	7	7.7	1.5447e-46
CD2BP2;KIAA1178	O95400	CD2 antigen cytoplasmic tail-binding protein 2;FWP010	0.978586	4	10.3	1.8618e-10
HSPC032;MIMP;MTCH2	Q9Y6C9	Met-induced mitochondrial protein;Mitochondrial carrier homolog 2;Mitochondrial carrier homolog 2 variant	0.97863	9	29.7	5.917e-53
ANT2;SLC25A5	P05141	Adenine nucleotide translocator 2;ADP,ATP carrier protein 2;ADP,ATP carrier protein, fibroblast isoform;ADP/ATP translocase 2;Solute carrier family 25 member 5;cDNA, FLJ96310, highly similar to Homo sapiens solute carrier family 25 (mitochondrial carrier; adenine nucleotide translocator), member 5 (SLC25A5), mRNA;SLC25A5 protein	0.978689	37	37.9	1.2526e-70
C11orf54;LP4947;PTD012	Q9H0W9	Ester hydrolase C11orf54;cDNA FLJ77502	0.978747	6	21.3	2.9976e-11
CALM;PICALM;PICALM variant protein	Q13492	Clathrin assembly lymphoid myeloid leukemia protein;Phosphatidylinositol-binding clathrin assembly protein;cDNA FLJ75056, highly similar to Homo sapiens phosphatidylinositol binding clathrin assembly protein (PICALM), mRNA;Putative uncharacterized protein PICALM;PICALM variant protein;cDNA FLJ54310, highly similar to Phosphatidylinositol-binding clathrin assembly protein;Phosphatidylinositol-bind…	0.978805	6	10.9	3.161e-13
EPN1	Q9Y6I3	EH domain-binding mitotic phosphoprotein;EPS-15-interacting protein 1;Epsin-1;cDNA FLJ55368, highly similar to Epsin-1	0.978835	10	10.9	6.8262e-29
CSP;DNAJC5;DKFZp761N1221;FLJ00095	Q9H3Z4	Cysteine string protein;DnaJ homolog subfamily C member 5;Putative uncharacterized protein DKFZp761N1221;FLJ00095 protein	0.978849	3	17.2	2.3585e-10
CNOT10	B7Z7L1	cDNA FLJ56488, highly similar to Homo sapiens CCR4-NOT transcription complex, subunit 10 (CNOT10), mRNA;CCR4-NOT transcription complex subunit 10;cDNA FLJ60672, highly similar to Homo sapiens CCR4-NOT transcription complex, subunit 10 (CNOT10), mRNA;cDNA FLJ61333, highly similar to Homo sapiens CCR4-NOT transcription complex, subunit 10 (CNOT10), mRNA	0.978951	7	10.1	4.5361e-36
DNCLI2;DYNC1LI2;LIC2	O43237	Cytoplasmic dynein 1 light intermediate chain 2;Dynein light intermediate chain 2, cytosolic;LIC53/55;cDNA FLJ56694, highly similar to Cytoplasmic dynein 1 light intermediate chain 2;cDNA FLJ52924, highly similar to Cytoplasmic dynein 1 light intermediate chain 2	0.978966	5	15.9	7.9376e-24
C11orf4;MRPL49;NOF1;OK/SW-cl.67	Q13405	39S ribosomal protein L49, mitochondrial;Neighbor of FAU;Protein NOF1;Mitochondrial ribosomal protein L49 variant	0.978981	3	20.5	5.5075e-07
NUP37	Q8NFH4	Nucleoporin Nup37;Nup107-160 subcomplex subunit Nup37;cDNA FLJ56665, highly similar to Nucleoporin Nup37	0.979127	5	17.8	3.557e-37
CGI-118;HSPC290;MRPL48	Q96GC5	39S ribosomal protein L48, mitochondrial;cDNA FLJ60720, highly similar to Homo sapiens mitochondrial ribosomal protein L48 (MRPL48), transcript variant 1, mRNA	0.979243	3	16	2.4186e-44
STRN	O43815	Striatin;STRN protein	0.979331	10	18.3	2.2259e-120
ADI1;HMFT1638;MTCBP1	Q9BV57	1,2-dihydroxy-3-keto-5-methylthiopentene dioxygenase;Aci-reductone dioxygenase;Membrane-type 1 matrix metalloproteinase cytoplasmic tail-binding protein 1;Submergence-induced protein 2 homolog	0.979331	5	25.1	2.2234e-39
ASH;GRB2;hCG_27179	P62993	Adapter protein GRB2;Growth factor receptor-bound protein 2;Protein Ash;SH2/SH3 adapter GRB2;cDNA, FLJ96637, Homo sapiens growth factor receptor-bound protein 2 (GRB2), mRNA;Growth factor receptor-bound protein 2, isoform CRA_a;cDNA FLJ33691 fis, clone BRAWH2002976, highly similar to GROWTH FACTOR RECEPTOR-BOUND PROTEIN 2;GRB2 protein	0.979594	9	40.6	9.3591e-43
TKT;DKFZp686J13123	B4DE31	cDNA FLJ54957, highly similar to Transketolase (EC 2.2.1.1);Transketolase;Transketolase variant;cDNA FLJ32530 fis, clone SMINT2000185, highly similar to TRANSKETOLASE (EC 2.2.1.1);cDNA FLJ36348 fis, clone THYMU2007025, highly similar to TRANSKETOLASE (EC 2.2.1.1);cDNA FLJ53217, highly similar to Transketolase (EC 2.2.1.1);cDNA FLJ56274, highly similar to Transketolase (EC 2.2.1.1);Putative unchar…	0.97971	70	42.3	1.1178e-259
VDAC3	Q9Y277	Outer mitochondrial membrane protein porin 3;Voltage-dependent anion-selective channel protein 3	0.980075	16	36	5.1846e-153
OMP25;SYNJ2BP	P57105	Mitochondrial outer membrane protein 25;Synaptojanin-2-binding protein	0.980236	4	8.4	3.7211e-37
ANT1;SLC25A4	P12235	Adenine nucleotide translocator 1;ADP,ATP carrier protein 1;ADP,ATP carrier protein, heart/skeletal muscle isoform T1;ADP/ATP translocase 1;Solute carrier family 25 member 4;cDNA FLJ75273, highly similar to Homo sapiens solute carrier family 25 (mitochondrial carrier; adenine nucleotide translocator), member 4, mRNA;Solute carrier family 25 member 4 variant	0.980236	3	33.2	1.1593e-45
KIAA0102;SPC25;SPCS2	E9PI68	Microsomal signal peptidase 25 kDa subunit;Signal peptidase complex subunit 2;cDNA FLJ56339, highly similar to Signal peptidase complex subunit 2 (EC 3.4.-.-)	0.98025	4	14.8	7.2029e-10
RBAP46;RBBP7;RP11-716A19.5-006;hCG_20110;RP11-716A19.5-010;RP11-716A19.5-008;RP11-716A19.5-004	Q16576	Histone acetyltransferase type B subunit 2;Histone-binding protein RBBP7;Nucleosome-remodeling factor subunit RBAP46;Retinoblastoma-binding protein 7;Retinoblastoma-binding protein p46;Retinoblastoma binding protein 7;RBBP7 protein;Retinoblastoma binding protein 7, isoform CRA_a;cDNA FLJ77317, highly similar to Homo sapiens retinoblastoma binding protein 7 (RBBP7), mRNA;cDNA FLJ34592 fis, clone K…	0.980484	8	20.9	2.6065e-24
MCBPE;MOCO1;MOCS2	O96007	MOCO1-B;Molybdenum cofactor synthesis protein 2 large subunit;Molybdenum cofactor synthesis protein 2B;Molybdopterin synthase catalytic subunit;Molybdopterin-synthase large subunit	0.980761	3	19.7	1.044e-18
CD9;GIG2;MIC3;TSPAN29	P21926	5H9 antigen;CD9 antigen;Cell growth-inhibiting gene 2 protein;Leukocyte antigen MIC3;Motility-related protein;p24;Tetraspanin-29;Putative uncharacterized protein CD9;cDNA FLJ51032, highly similar to CD9 antigen	0.980878	6	9.6	1.5093e-59
ATP5I;ATP5K	P56385	ATP synthase subunit e, mitochondrial	0.980922	2	30.6	8.452e-05
PHAX;RNUXA	Q9H814	Phosphorylated adapter RNA export protein;RNA U small nuclear RNA export adapter protein	0.98098	2	2.8	6.3326e-05
AD-005;CDC39;CNOT1;KIAA1007;NOT1	A5YKK6	CCR4-associated factor 1;CCR4-NOT transcription complex subunit 1;Negative regulator of transcription subunit 1 homolog;cDNA FLJ58490, highly similar to Homo sapiens CCR4-NOT transcription complex, subunit 1 (CNOT1), transcript variant 1, mRNA;cDNA FLJ61392, highly similar to Homo sapiens CCR4-NOT transcription complex, subunit 1 (CNOT1), transcript variant 2, mRNA;Putative uncharacterized protei…	0.981053	28	12.2	7.5588e-98
ALDH7A1;ATQ1	P49419	Aldehyde dehydrogenase family 7 member A1;Alpha-aminoadipic semialdehyde dehydrogenase;Antiquitin-1;Betaine aldehyde dehydrogenase;Delta1-piperideine-6-carboxylate dehydrogenase;cDNA FLJ56008, highly similar to Aldehyde dehydrogenase family 7 member A1 (EC 1.2.1.3)	0.981082	20	38.4	2.3157e-90
CIAPIN1;CUA001;PRO0915	Q6FI81	Anamorsin;Cytokine-induced apoptosis inhibitor 1;Fe-S cluster assembly protein DRE2 homolog	0.981112	10	37.2	4.4134e-154
BLU;UBE2N;UBE2NL	P61088	Bendless-like ubiquitin-conjugating enzyme;Ubc13;Ubiquitin carrier protein N;Ubiquitin-conjugating enzyme E2 N;Ubiquitin-protein ligase N;Putative ubiquitin-conjugating enzyme E2 N-like	0.98117	7	36.2	7.8734e-17
ECHS1	P30084	Enoyl-CoA hydratase 1;Enoyl-CoA hydratase, mitochondrial;Short-chain enoyl-CoA hydratase	0.981214	10	30.7	6.6074e-49
CHIP;PP1131;STUB1	Q9UNE7	Antigen NY-CO-7;Carboxy terminus of Hsp70-interacting protein;CLL-associated antigen KW-8;E3 ubiquitin-protein ligase CHIP;STIP1 homology and U box-containing protein 1	0.98155	2	8.3	1.0034e-26
IDI1	Q13907	Isopentenyl pyrophosphate isomerase 1;Isopentenyl-diphosphate Delta-isomerase 1	0.982031	9	22.9	8.5787e-74
NIPSNAP1	Q9BPW8	Protein NipSnap homolog 1;cDNA FLJ78131, highly similar to Homo sapiens nipsnap homolog 1 (C. elegans) (NIPSNAP1), mRNA;cDNA FLJ58042, highly similar to Protein NipSnap1;Putative uncharacterized protein NIPSNAP1	0.982221	4	18.3	1.2224e-07
HSD48;NACA;hCG_2016482	E9PAV3	Alpha-NAC;Nascent polypeptide-associated complex subunit alpha;cDNA FLJ33331 fis, clone BRACE2000489, highly similar to Nascent polypeptide-associated complex subunit alpha;cDNA, FLJ92170, Homo sapiens nascent-polypeptide-associated complex alpha polypeptide (NACA), mRNA;HCG2016482, isoform CRA_b;Putative uncharacterized protein NACA;cDNA FLJ53704, moderately similar to Nascent polypeptide-associ…	0.982396	21	3.5	1.2161e-202
ARHGAP5;RHOGAP5	Q13017	p190-B;Rho GTPase-activating protein 5;Rho-type GTPase-activating protein 5;P100 RasGAP-associated p105 protein	0.982805	2	1.8	0.014981
BNIP1;NIP1;SEC20L;TRG8	Q12981	BCL2/adenovirus E1B 19 kDa protein-interacting protein 1;Transformation-related gene 8 protein;Vesicle transport protein SEC20	0.982892	2	9.2	1.1672e-08
EXOC2;SEC5;SEC5L1	Q96KP1	Exocyst complex component 2;Exocyst complex component Sec5;cDNA, FLJ95470, highly similar to Homo sapiens homolog of yeast Sec5 (SEC5), mRNA;cDNA FLJ32002 fis, clone NT2RP7009394, highly similar to Exocyst complex component 2;cDNA FLJ57241, highly similar to Exocyst complex component 2	0.98298	5	6.7	2.3669e-12
USP47	Q96K76	Deubiquitinating enzyme 47;Ubiquitin carboxyl-terminal hydrolase 47;Ubiquitin thioesterase 47;Ubiquitin-specific-processing protease 47;Ubiquitin carboxyl-terminal hydrolase;USP47 protein	0.982995	16	12.6	5.459e-85
DDX17;RP3-434P1.4-009;RP3-434P1.4-005	Q59F66	DEAD box polypeptide 17 isoform p82 variant;DEAD box protein 17;DEAD box protein p72;Probable ATP-dependent RNA helicase DDX17;RNA-dependent helicase p72;DEAD (Asp-Glu-Ala-Asp) box polypeptide 17;Putative uncharacterized protein DDX17;cDNA FLJ58652, highly similar to Probable ATP-dependent RNA helicase DDX17 (EC 3.6.1.-)	0.983316	10	16.7	9.6217e-25
DDX42	Q86XP3	ATP-dependent RNA helicase DDX42;DEAD box protein 42;RNA helicase-like protein;RNA helicase-related protein;SF3b DEAD box protein;Splicing factor 3B-associated 125 kDa protein;cDNA FLJ11102 fis, clone PLACE1005646, highly similar to Homo sapiens DEAD (Asp-Glu-Ala-Asp) box polypeptide 42 (DDX42), transcript variant 2, mRNA;cDNA FLJ16253 fis, clone HLUNG2015184, highly similar to Homo sapiens DEAD …	0.983476	8	7.8	2.1782e-12
HSPE1;EPFP1;hCG_21429	P61604	10 kDa chaperonin;10 kDa heat shock protein, mitochondrial;Chaperonin 10;Early-pregnancy factor;Chaperonin 10-related protein;Heat shock 10kDa protein 1 (Chaperonin 10), isoform CRA_b;Putative uncharacterized protein HSPE1	0.983549	8	66.7	8.3014e-46
DNAPTP6;SP1224;SPATS2L;hCG_1811464	B4DT67	cDNA FLJ59751, weakly similar to Mus musculus spermatogenesis associated, serine-rich 2 (Spats2), mRNA;cDNA FLJ59743, weakly similar to Mus musculus spermatogenesis associated, serine-rich 2 (Spats2), mRNA;DNA polymerase-transactivated protein 6;SPATS2-like protein;DNA polymerase-transactivated protein 6, isoform CRA_b;Putative uncharacterized protein SPATS2L	0.983608	2	4.9	1.6111e-05
GA11;GNA11	P29992	Guanine nucleotide-binding protein G(y) subunit alpha;Guanine nucleotide-binding protein subunit alpha-11;Guanine nucleotide-binding protein G, alpha subunit variant	0.983651	4	11.1	2.5425e-27
ATA2;KIAA1382;SAT2;SLC38A2;SNAT2	Q96QD8	Amino acid transporter A2;Protein 40-9-1;Sodium-coupled neutral amino acid transporter 2;Solute carrier family 38 member 2;System A amino acid transporter 2;System A transporter 1;System N amino acid transporter 2;cDNA FLJ75876, highly similar to Homo sapiens solute carrier family 38, member 2 (SLC38A2), mRNA	0.983666	2	7.3	2.1688e-13
GGTB;RABGGTB;hCG_22856;RP4-682C21.3-001;RP4-682C21.3-012	Q59GT6	Rab geranylgeranyltransferase, beta subunit variant;Geranylgeranyl transferase type II subunit beta;Geranylgeranyl transferase type-2 subunit beta;Rab geranylgeranyltransferase subunit beta;Rab geranyl-geranyltransferase subunit beta;Type II protein geranyl-geranyltransferase subunit beta;Rab geranylgeranyltransferase, beta subunit;Rab geranylgeranyltransferase, beta subunit, isoform CRA_d;RABGGT…	0.98387	5	13.1	7.8435e-13
RPL6;TXREB1	Q02878	60S ribosomal protein L6;Neoplasm-related protein C140;Tax-responsive enhancer element-binding protein 107	0.983987	33	38.4	9.5977e-147
DDB1;XAP1	Q16531	Damage-specific DNA-binding protein 1;DDB p127 subunit;DNA damage-binding protein 1;DNA damage-binding protein a;HBV X-associated protein 1;UV-damaged DNA-binding factor;UV-damaged DNA-binding protein 1;Xeroderma pigmentosum group E-complementing protein;XPE-binding factor;cDNA FLJ56068, highly similar to DNA damage-binding protein 1;cDNA FLJ51067, highly similar to DNA damage-binding protein 1	0.98406	9	10	1.1448e-26
CDV3;hCG_14782;H41	D3DND1	CDV3 homolog (Mouse), isoform CRA_a;Protein CDV3 homolog	0.984235	6	32.6	3.7469e-16
NDUFA10	Q8WXC9	NADH dehydrogenase ubiquinone 1 alpha subcomplex;Complex I-42kD;NADH dehydrogenase [ubiquinone] 1 alpha subcomplex subunit 10, mitochondrial;NADH-ubiquinone oxidoreductase 42 kDa subunit;cDNA FLJ76144, highly similar to Homo sapiens NADH dehydrogenase (ubiquinone) 1 alpha subcomplex, 10, 42kDa (NDUFA10), mRNA;Putative uncharacterized protein NDUFA10;NADH dehydrogenase	0.984483	7	13.3	1.9939e-24
EIF3I;EIF3S2;TRIP1;hCG_41608;RP4-675E8.1-001	Q13347	eIF3 p36;eIF-3-beta;Eukaryotic translation initiation factor 3 subunit 2;Eukaryotic translation initiation factor 3 subunit I;TGF-beta receptor-interacting protein 1;Eukaryotic translation initiation factor 3, subunit 2 beta, 36kDa variant;cDNA FLJ77665, highly similar to Homo sapiens eukaryotic translation initiation factor 3, subunit 2 beta, 36kDa (EIF3S2), mRNA;cDNA FLJ78316, highly similar to…	0.984498	13	36	8.5042e-46
HSPC233;NT5C3;P5N1;UMPH1	Q9H0P0	Cytosolic 5-nucleotidase 3;Cytosolic 5-nucleotidase III;p36;Pyrimidine 5-nucleotidase 1;Uridine 5-monophosphate hydrolase 1;Putative uncharacterized protein NT5C3	0.984702	5	18.5	2.2694e-29
CCHL;HCCS;DKFZp779I1858	P53701	Cytochrome c-type heme lyase;Holocytochrome c-type synthase;Putative uncharacterized protein DKFZp779I1858	0.984921	2	14.6	9.0326e-07
	B4DXI1	cDNA FLJ54333, highly similar to T-complex protein 1 subunit epsilon;cDNA FLJ53116, highly similar to T-complex protein 1 subunit epsilon	0.98495	2	48.8	1.3262e-145
GDAP1	Q8TB36	Ganglioside-induced differentiation-associated protein 1;cDNA FLJ75809, highly similar to Homo sapiens ganglioside-induced differentiation-associated protein 1 (GDAP1), mRNA;cDNA FLJ60563, highly similar to Ganglioside-induceddifferentiation-associated protein 1	0.98498	3	10.1	3.8316e-14
KIAA0251;PDXDC1	Q6P996	Pyridoxal-dependent decarboxylase domain-containing protein 1;cDNA FLJ59515;cDNA FLJ53168;cDNA FLJ59412;PDXDC1 protein	0.985301	10	22.1	1.5279e-85
FAM91A1	Q658Y4	Protein FAM91A1;cDNA FLJ57597;Skeletal muscle cells re-entry induced	0.985403	11	17.1	1.3851e-74
PC	P11498	Pyruvate carboxylase, mitochondrial;Pyruvic carboxylase	0.985812	10	14.3	2.6978e-133
EIF4B	B4DRM3	cDNA FLJ54492, highly similar to Eukaryotic translation initiation factor 4B;Eukaryotic translation initiation factor 4B;cDNA FLJ59206, highly similar to Eukaryotic translation initiation factor 4B;cDNA FLJ59405, highly similar to Eukaryotic translation initiation factor 4B;EIF4B protein;cDNA FLJ59402, highly similar to Eukaryotic translation initiation factor 4B	0.985885	2	4.9	1.5226e-06
MIG1;SKD1;VPS42;VPS4B	O75351	Cell migration-inducing gene 1 protein;Suppressor of K(+) transport growth defect 1;Vacuolar protein sorting-associated protein 4B;cDNA FLJ78528, highly similar to Homo sapiens vacuolar protein sorting 4B (yeast) (VPS4B), mRNA;cDNA FLJ75934, highly similar to Homo sapiens vacuolar protein sorting 4B (yeast) (VPS4B), mRNA;VPS4B protein	0.986089	8	19.6	5.4636e-15
CGI-111;ISOC1	Q96CN7	Isochorismatase domain-containing protein 1	0.986089	8	26.5	8.9e-24
BLOCK25;GALM;hCG_15876;LOC130589;Ibd1	Q96C23	Aldose 1-epimerase;Galactose mutarotase;cDNA FLJ75695, highly similar to Homo sapiens galactose mutarotase (aldose 1-epimerase) (GALM), mRNA;Galactose mutarotase (Aldose 1-epimerase);Putative uncharacterized protein LOC130589;Ibd1 protein;Putative uncharacterized protein GALM	0.986206	4	16.7	5.0237e-31
MIP;MIPEP	Q99797	Mitochondrial intermediate peptidase	0.986439	4	6.3	1.1006e-10
ADPRTL1;KIAA0177;PARP4;PARPL	Q9UKK3	193 kDa vault protein;PARP-related/IalphaI-related H5/proline-rich;Poly [ADP-ribose] polymerase 4;Vault poly(ADP-ribose) polymerase;PARP4 protein;cDNA FLJ61556, highly similar to Poly (ADP-ribose) polymerase 4 (EC 2.4.2.30)	0.987096	19	10.4	2.881e-151
ALO17;KIAA1618;C17orf27;KIAA1554;RNF213	Q9HCF4	ALK lymphoma oligomerization partner on chromosome 17;Protein ALO17;Putative uncharacterized protein ENSP00000396478;RING finger protein 213	0.987213	24	4.5	1.2172e-63
BAP;PHB2;REA	Q99623	B-cell receptor-associated protein BAP37;D-prohibitin;Prohibitin-2;Repressor of estrogen receptor activity;PNAS-141;cDNA FLJ56579, highly similar to Prohibitin-2;cDNA FLJ60175, highly similar to Prohibitin-2	0.987344	24	51.5	3.0066e-72
PSEC0230;SRPRB;hCG_2023561	Q9Y5M8	Protein APMCF1;Signal recognition particle receptor subunit beta;Signal recognition particle receptor beta subunit;Signal recognition particle receptor, B subunit, isoform CRA_b	0.987344	11	35.8	2.7203e-46
C9orf15;PGES2;PTGES2;hCG_1785478	Q9H7Z7	Microsomal prostaglandin E synthase 2;Prostaglandin E synthase 2;Prostaglandin E synthase 2 truncated form;cDNA FLJ32487 fis, clone SKNSH1000002, highly similar to Prostaglandin E synthase 2 (EC 5.3.99.3);cDNA FLJ51353, highly similar to Prostaglandin E synthase 2 (EC 5.3.99.3);Prostaglandin E synthase 2, isoform CRA_c;Putative uncharacterized protein PTGES2	0.987373	5	13.5	7.7627e-20
NBP;NBP1;NUBP1	P53384	Cytosolic Fe-S cluster assembly factor NUBP1;Nucleotide-binding protein 1	0.987432	3	17.2	4.9937e-17
SMCR8	Q8TEV9	Smith-Magenis syndrome chromosomal region candidate gene 8 protein;cDNA FLJ60657, highly similar to Homo sapiens Smith-Magenis syndrome chromosome region, candidate 8 (SMCR8), mRNA	0.987461	2	2.1	4.6499e-05
ABHD10	Q9NUJ1	Abhydrolase domain-containing protein 10, mitochondrial;cDNA FLJ50858, highly similar to Homo sapiens abhydrolase domain containing 10 (ABHD10), mRNA	0.987782	5	19	5.5993e-64
RPL18	Q07020	60S ribosomal protein L18;Ribosomal protein L18	0.987797	21	25.3	6.4992e-57
	F8WAE5	cDNA FLJ58035, highly similar to Homo sapiens eukaryotic translation initiation factor (eIF) 2A (eIF2A), mRNA	0.987797	18	30.3	8.9233e-33
TRIP12;KIAA0045	D4HL82	ULF;TRIP12 protein;Probable E3 ubiquitin-protein ligase TRIP12;Thyroid receptor-interacting protein 12;Putative uncharacterized protein TRIP12	0.98806	4	2.7	5.5043e-13
[truncated: 1,656 more rows]

## Sheet: proteins - nuclear fraction
Gene Name/s	Uniprot	Protein Name	DV2/Mock	Peps	SC [%]	PEP	Function
[truncated: 2,119 more rows]
